# Supplementary material for: Malaria vectors in the Democratic Republic of the Congo: the mechanisms that confer insecticide resistance in Anopheles gambiae and Anopheles funestus
Source: Malar J. 2017 Nov 7;16:448. doi: 10.1186/s12936-017-2099-y (PMC5678590; doi:10.1186/s12936-017-2099-y)
Supplement: Supplementary file 1 — Additional file 1. Anopheles funestus annotations of the microarray reporter sequences. [file 12936_2017_2099_MOESM1_ESM.xlsx]

## Sheet: An funestus full top table
													Blast2GO output			Anopheles-gambiae-PEST BLAST analysis output				Aedes aegypti BLAST analysis output
Block	Row	Column	ID	Name	Status	logFC	FC	AveExpr	t	P.Value	adj.P.Val	B	Annotation description	Enzyme codes	GO-terms	BLAST query	Anopheles-gambiae-PEST best hit ID	E-value	Anopheles-gambiae-PEST best hit description	BLAST query	A. aegypti best hit ID	E-value	A. aegypti best hit description
1	54	250	GT_Af_Xhyb_EZ921166_6371	EZ921166	RNA	4.83363	28.5146	10.0744	64.7395	9.2814e-09	6.67417e-05	10.6354				EZ921166				EZ921166
1	108	200	GT_Af_Xhyb_EZ922945_144607	EZ922945	RNA	4.23719	18.8591	9.05877	59.5844	1.428e-08	6.67417e-05	10.3707				EZ922945				EZ922945
1	85	119	GT_Af_Xhyb_EZ929086_145917	EZ929086	RNA	4.37458	20.7434	9.41122	58.894	1.51708e-08	6.67417e-05	10.3318				EZ929086				EZ929086
1	78	192	GT_Af_Xhyb_EZ926714_145887	EZ926714	RNA	4.54067	23.2744	9.45632	55.102	2.14314e-08	6.67417e-05	10.1019				EZ926714				EZ926714
1	99	112	GT_Af_Xhyb_EZ927908_147753	EZ927908	RNA	4.30166	19.721	9.63551	54.5584	2.25631e-08	6.67417e-05	10.0665				EZ927908				EZ927908
1	170	22	GT_Af_Xhyb_EZ931919_274052	EZ931919	RNA	3.40793	10.6142	8.80581	47.8842	4.44101e-08	8.10773e-05	9.57361				EZ931919				EZ931919
1	18	5	GT_Af_Xhyb_EZ933061_269170	EZ932867	RNA	3.56682	11.8501	8.89318	47.1598	4.80651e-08	8.10773e-05	9.51283				EZ932867				EZ932867
1	73	212	GT_Af_Xhyb_EZ920217_238659	EZ920217	RNA	3.50055	11.318	12.4331	46.581	5.12448e-08	8.10773e-05	9.46312				EZ920217				EZ920217
1	76	158	GT_Af_Xhyb_EZ930968_144417	EZ930968	RNA	3.79572	13.8876	8.68929	46.2915	5.29294e-08	8.10773e-05	9.43785				EZ930968				EZ930968
1	28	213	GT_Af_Xhyb_EZ916182_257256	EZ916182	RNA	3.26382	9.60522	9.23026	45.7446	5.62952e-08	8.10773e-05	9.3894				EZ916182				EZ916182
1	98	15	GT_Af_SP_EZ973961_8581	EZ973961	RNA	-3.54098	11.6397	9.97241	-42.355	8.39226e-08	8.10773e-05	9.06632	peritrophic matrix protein 14 precursor		GO:0005576,GO:0006030,GO:0008061	EZ973961	AGAP009830-RA	5e-26	|protein_coding|3R:44029393:44029824:1|gene:AGAP009830	EZ973961
1	43	144	GT_Af_Xhyb_EZ927552_145847	EZ927552	RNA	3.59966	12.1228	8.88874	42.234	8.51766e-08	8.10773e-05	9.05402				EZ927552				EZ927552
1	72	206	GT_Af_Xhyb_EZ929106_139895	EZ929106	RNA	3.28779	9.76616	9.29153	41.8715	8.90697e-08	8.10773e-05	9.01681				EZ929106				EZ929106
1	1	225	GT_Af_Xhyb_EZ930656_144017	EZ930448	RNA	3.70031	12.9988	9.11554	41.4225	9.41907e-08	8.10773e-05	8.97				EZ930448				EZ930448
1	9	223	GT_Af_Xhyb_EZ928653_268294	EZ928653	RNA	3.18149	9.07243	8.95852	40.4725	1.0623e-07	8.10773e-05	8.86828				EZ928653				EZ928653
1	86	145	GT_Af_Xhyb_EZ931280_144407	EZ931280	RNA	3.43596	10.8225	8.64975	40.0786	1.11755e-07	8.10773e-05	8.825				EZ931280				EZ931280
1	77	87	GT_Af_Xhyb_EZ967106_187944	EZ967106	RNA	2.97036	7.83733	13.2342	40.0104	1.12746e-07	8.10773e-05	8.81744				EZ967106	AGAP010147-RK	2e-13	myosin heavy chain|protein_coding|3R:49458955:49484075:1|gene:AGAP010147	EZ967106	AAEL005733-RA	2e-08	myosin heavy chain, nonmuscle or smooth muscle
1	96	130	GT_Af_Xhyb_EZ916799_268284	EZ916799	RNA	2.84801	7.20007	9.58276	39.88	1.1467e-07	8.10773e-05	8.80292				EZ916799				EZ916799
1	164	51	GT_Af_Xhyb_EZ926635_145687	EZ926635	RNA	3.10281	8.59089	9.2237	39.8682	1.14846e-07	8.10773e-05	8.80161				EZ926635				EZ926635
1	9	136	GT_Af_Xhyb_EZ932967_144597	EZ932967	RNA	3.7607	13.5545	8.805	39.3237	1.23332e-07	8.10773e-05	8.74017				EZ932967				EZ932967
1	129	74	GT_Af_SP_EZ979664_71382	EZ979664	RNA	2.85905	7.25536	9.19186	39.1086	1.26888e-07	8.10773e-05	8.71554	chymotrypsin 1	EC:3.4.21	GO:0005576,GO:0007586,GO:0006508,GO:0004252	EZ979664	AGAP006709-RA	1e-32	CHYM1: chymotrypsin-1|protein_coding|2L:37118475:37119488:-1|gene:AGAP006709	EZ979664
1	95	78	GT_Af_Xhyb_EZ927032_145557	EZ927032	RNA	2.88513	7.38774	9.46923	39.0166	1.28448e-07	8.10773e-05	8.70494				EZ927032				EZ927032
1	104	173	GT_Af_Xhyb_EZ930145_135612	EZ931628	RNA	2.96555	7.81124	8.56838	38.7511	1.33074e-07	8.10773e-05	8.67414				EZ931628				EZ931628
1	37	17	GT_Af_Xhyb_EZ915406_253486	EZ915406	RNA	2.74829	6.7192	11.169	38.6381	1.35104e-07	8.10773e-05	8.66093	sorbitol dehydrogenase		GO:0008270,GO:0016491,GO:0055114	EZ915406	AGAP003581-RA	1e-71	D-xylulose reductase A|protein_coding|2R:40335703:40336953:-1|gene:AGAP003581	EZ915406	AAEL011129-RA	4e-17	alcohol dehydrogenase
1	96	46	GT_Af_Xhyb_EZ931365_270032	EZ931365	RNA	3.2981	9.83621	10.1398	38.1782	1.43754e-07	8.10773e-05	8.60656				EZ931365				EZ931365
1	134	174	GT_Af_Xhyb_EZ918406_206982	EZ918406	RNA	2.70475	6.51945	11.8774	37.9688	1.4791e-07	8.10773e-05	8.58148	ubiquitin c variant 2		GO:0045893,GO:0003735,GO:0022627,GO:0016567,GO:0005515,GO:0005634	EZ918406	AGAP001969-RA	1e-48	polyubiquitin|protein_coding|2R:12990761:12991837:-1|gene:AGAP001969	EZ918406	AAEL003888-RA	4e-06	ubiquitin
1	94	252	GT_Af_Xhyb_EZ921669_268364	EZ921669	RNA	2.83383	7.12962	8.95676	37.9638	1.48011e-07	8.10773e-05	8.58087				EZ921669				EZ921669
1	128	74	GT_Af_Xhyb_EZ931983_140185	EZ931983	RNA	3.63693	12.4402	8.62131	37.4031	1.59875e-07	8.18665e-05	8.51265				EZ931983				EZ931983
1	105	31	GT_Af_Xhyb_EZ927958_145807	EZ927958	RNA	2.68028	6.40982	9.91763	37.171	1.65115e-07	8.18665e-05	8.48396				EZ927958				EZ927958
1	94	71	GT_Af_Xhyb_EZ927964_162885	EZ927964	RNA	2.61188	6.11302	10.2866	36.7275	1.75711e-07	8.18665e-05	8.42838				EZ927964				EZ927964
1	101	25	GT_Af_Xhyb_EZ921567_146007	EZ921567	RNA	2.68134	6.41451	9.80164	36.6077	1.78711e-07	8.18665e-05	8.41319				EZ921567				EZ921567
1	143	75	GT_Af_Xhyb_EZ973782_117761	EZ973782	RNA	2.94272	7.68859	8.37829	36.5542	1.80069e-07	8.18665e-05	8.40639	cytochrome p450 6a8		GO:0020037,GO:0004497,GO:0005506,GO:0009055,GO:0055114	EZ973782	AGAP008213-RA	2e-151	CYP6M3: cytochrome P450|protein_coding|3R:6931811:6933699:1|gene:AGAP008213	EZ973782	AAEL009138-RA	5e-07	cytochrome P450
1	72	217	GT_Af_Xhyb_EZ921670_50405	EZ921670	RNA	3.11077	8.63846	9.20888	36.2817	1.87186e-07	8.18665e-05	8.37151				EZ921670				EZ921670
1	63	93	GT_Af_Xhyb_EZ976930_58294	EZ976930	RNA	3.02882	8.1614	8.95267	36.244	1.88199e-07	8.18665e-05	8.36664	cuticular protein 49aa cg30045-pb		GO:0042302	EZ976930	AGAP010887-RA	2e-21	CPR113: cuticular protein RR-2 family 113|protein_coding|3L:12573817:12576196:1|gene:AGAP010887	EZ976930	AAEL004951-RA	3e-11	conserved hypothetical protein
1	8	166	GT_Af_Xhyb_EZ917105_211401	EZ915656	RNA	2.50994	5.69598	9.68595	35.3006	2.1575e-07	8.73613e-05	8.24262	troponin c		GO:0005509	EZ915656	AGAP006178-RA	1e-80	troponin C|protein_coding|2L:27788246:27791390:-1|gene:AGAP006178	EZ915656	AAEL006575-RA	2e-14	troponin C
1	8	198	GT_Af_Xhyb_EZ918226_244579	EZ918226	RNA	2.50444	5.67427	9.81202	35.22	2.18318e-07	8.73613e-05	8.2318				EZ918226				EZ918226
1	73	193	GT_Af_Xhyb_EZ926510_145897	EZ926510	RNA	2.49518	5.63798	10.2206	34.9332	2.27764e-07	8.73613e-05	8.19299				EZ926510				EZ926510
1	138	10	GT_Af_SP_EZ919993_186966	EZ919993	RNA	2.52396	5.75158	11.2127	34.7814	2.32961e-07	8.73613e-05	8.17227				EZ919993	AGAP006148-RA	1e-05	CPLCA3: cuticular protein 3 in CPLCA family|protein_coding|2L:27158330:27159179:-1|gene:AGAP006148	EZ919993
1	68	128	GT_Af_Xhyb_EZ926612_164057	EZ926612	RNA	2.93639	7.65492	9.47409	34.5936	2.39585e-07	8.73613e-05	8.14645				EZ926612				EZ926612
1	113	14	GT_Af_SP_EZ980639_155420	EZ980639	RNA	2.50772	5.68722	8.19994	34.4957	2.43127e-07	8.73613e-05	8.13291	AGAP005587-PA		GO:0016787	EZ980639				EZ980639
1	8	148	GT_Af_Xhyb_EZ926791_145837	EZ926758	RNA	3.56042	11.7976	9.86527	34.4472	2.44906e-07	8.73613e-05	8.12618				EZ926758				EZ926758
1	151	243	GT_Af_Xhyb_EZ927707_148958	EZ927707	RNA	2.51386	5.71148	9.10186	34.0999	2.58098e-07	8.73613e-05	8.07761				EZ927707				EZ927707
1	47	262	GT_Af_SP_EZ973828_169167	EZ973828	RNA	-2.42721	5.37854	9.28082	-34.0702	2.59266e-07	8.73613e-05	8.07342				EZ973828				EZ973828
1	57	6	GT_Af_Xhyb_EZ927988_113002	EZ927988	RNA	2.75646	6.75736	8.51689	34.0542	2.59898e-07	8.73613e-05	8.07116				EZ927988				EZ927988
1	4	243	GT_Af_SP_EZ974598_6881	EZ974598	RNA	-2.87104	7.3159	9.2789	-33.9041	2.65911e-07	8.73962e-05	8.0499	ensangg00000019205 protein	EC:3.4.21	GO:0004252,GO:0006508	EZ974598	AGAP005065-RA	2e-125	|protein_coding|2L:9220270:9221206:1|gene:AGAP005065	EZ974598
1	40	212	GT_Af_SP_EZ916812_36171	EZ916812	RNA	-2.81538	7.03903	8.29736	-33.7088	2.73988e-07	8.8093e-05	8.02204				EZ916812				EZ916812
1	93	244	GT_Af_Xhyb_EZ927122_268304	EZ927122	RNA	2.59559	6.04438	9.83487	33.4649	2.84482e-07	8.95211e-05	7.98693				EZ927122				EZ927122
1	31	125	GT_Af_SP_EZ922792_89775	EZ922792	RNA	2.841	7.16516	11.3391	33.2353	2.94807e-07	8.97013e-05	7.95353				EZ922792				EZ922792
1	78	159	GT_Af_Xhyb_EZ928058_147953	EZ928058	RNA	2.38209	5.21293	10.5642	33.1168	3.00309e-07	8.97013e-05	7.93617				EZ928058				EZ928058
1	141	135	GT_Af_Xhyb_EZ926946_268920	EZ926946	RNA	3.34783	10.1811	10.4288	33.0545	3.0325e-07	8.97013e-05	7.92701				EZ926946				EZ926946
1	4	38	GT_Af_Xhyb_EZ928042_145697	EZ931290	RNA	2.3349	5.04515	10.2354	32.6526	3.23076e-07	8.99005e-05	7.86731				EZ931290				EZ931290
1	52	222	GT_Af_Xhyb_EZ929041_146177	EZ929041	RNA	2.33413	5.04247	10.1527	32.6158	3.24967e-07	8.99005e-05	7.8618				EZ929041				EZ929041
1	29	93	GT_Af_Xhyb_EZ916349_96646	EZ916349	RNA	2.36837	5.16358	8.60178	32.5982	3.25878e-07	8.99005e-05	7.85915	actin		GO:0006911,GO:0005524,GO:0005515,GO:0014866,GO:0005884,GO:0005200,GO:0005737	EZ916349	AGAP001676-RA	5e-178	actin, cytoplasmic|protein_coding|2R:8001905:8003591:-1|gene:AGAP001676	EZ916349	AAEL009451-RA	1e-141	actin
1	163	234	GT_Af_Xhyb_EZ931507_144467	EZ931507	RNA	2.55794	5.88865	8.81025	32.5528	3.28237e-07	8.99005e-05	7.85232				EZ931507				EZ931507
1	53	41	GT_Af_Xhyb_EZ927115_145317	EZ929724	RNA	2.28286	4.86641	10.4222	32.0973	3.53075e-07	9.4945e-05	7.7831				EZ929724				EZ929724
1	47	70	GT_Af_SP_EZ967102_17739	EZ967102	RNA	-2.2723	4.83093	9.64309	-31.8906	3.6508e-07	9.52765e-05	7.75124	bicoid stability factor		GO:0003730,GO:0005737	EZ967102	AGAP008770-RA	1e-41	|protein_coding|3R:17382306:17386996:-1|gene:AGAP008770	EZ967102
1	9	249	GT_Af_Xhyb_EZ926402_145877	EZ926402	RNA	3.11066	8.63775	10.0435	31.8551	3.67191e-07	9.52765e-05	7.74574				EZ926402				EZ926402
1	66	209	GT_Af_Xhyb_EZ926710_268274	EZ926710	RNA	2.27497	4.83989	8.80645	31.6876	3.77348e-07	9.62237e-05	7.71967				EZ926710				EZ926710
1	36	95	GT_Af_Xhyb_EZ974442_118221	EZ974442	RNA	-2.38336	5.21752	9.37595	-31.3193	4.00884e-07	9.94081e-05	7.66166	c-1-tetrahydrofolate cytoplasmic-like	EC:1.5.1.5,EC:3.5.4.9,EC:6.3.4.3	GO:0004488,GO:0009396,GO:0004477,GO:0005524,GO:0004329,GO:0005811	EZ974442	AGAP002830-RA	0	C-1-tetrahydrofolate synthase, mitochondrial precursor|protein_coding|2R:28074852:28081996:-1|gene:AGAP002830	EZ974442	AAEL006085-RA	9e-11	methylenetetrahydrofolate dehydrogenase
1	89	228	GT_Af_Xhyb_EZ926883_268324	EZ926883	RNA	2.34119	5.0672	10.2287	31.2833	4.03278e-07	9.94081e-05	7.65594				EZ926883				EZ926883
1	170	194	GT_Af_Xhyb_EZ916968_248794	EZ916968	RNA	3.90672	14.9982	8.23061	31.1638	4.11339e-07	9.9733e-05	7.6369				EZ916968				EZ916968
1	4	88	GT_Af_Xhyb_EZ931468_304678	EZ931468	RNA	3.64107	12.4758	9.30286	30.9019	4.29704e-07	0.000102505	7.59478				EZ931468				EZ931468
1	167	122	GT_Af_Xhyb_EZ928624_145797	EZ928624	RNA	2.45504	5.4833	10.2595	30.7875	4.38027e-07	0.000102832	7.57624				EZ928624				EZ928624
1	9	109	GT_Af_Xhyb_EZ926495_142015	EZ926495	RNA	2.18022	4.53224	10.5657	30.6463	4.4857e-07	0.000103662	7.55322				EZ926495				EZ926495
1	155	143	GT_Af_Xhyb_EZ927347_107749	EZ927347	RNA	2.20922	4.62425	9.82725	30.331	4.73226e-07	0.000107677	7.50129				EZ927347				EZ927347
1	165	93	GT_Af_Xhyb_EZ929167_145577	EZ929167	RNA	3.15659	8.91721	10.4128	30.1089	4.91559e-07	0.000110154	7.46428				EZ929167				EZ929167
1	3	213	GT_Af_Xhyb_EZ929022_269680	EZ929022	RNA	2.20709	4.61742	10.4335	29.8942	5.101e-07	0.000112603	7.42813				EZ929022				EZ929022
1	52	1	GT_Af_Xhyb_EZ932063_147065	EZ932063	RNA	2.12401	4.35905	8.37484	29.6621	5.31081e-07	0.00011551	7.38867				EZ932063				EZ932063
1	92	234	GT_Af_Xhyb_EZ928337_143234	EZ926704	RNA	2.24461	4.73909	10.4801	29.3242	5.63498e-07	0.000119081	7.33048				EZ926704				EZ926704
1	121	37	GT_Af_Xhyb_EZ927182_145427	EZ927182	RNA	2.13928	4.40543	7.94791	29.1478	5.81359e-07	0.000119081	7.29974				EZ927182				EZ927182
1	29	50	GT_Af_Xhyb_EZ919102_35058	EZ915396	RNA	2.24428	4.73801	11.153	29.1071	5.85574e-07	0.000119081	7.29261	sorbitol dehydrogenase		GO:0008270,GO:0016491,GO:0055114	EZ915396	AGAP003581-RA	2e-69	D-xylulose reductase A|protein_coding|2R:40335703:40336953:-1|gene:AGAP003581	EZ915396	AAEL011129-RA	1e-19	alcohol dehydrogenase
1	55	51	GT_Af_Xhyb_EZ931672_269530	EZ931672	RNA	2.07135	4.2028	8.16576	29.0764	5.88782e-07	0.000119081	7.28722				EZ931672				EZ931672
1	3	138	GT_Af_SP_EZ974253_246322	EZ974253	RNA	-2.06704	4.19025	11.8011	-29.0535	5.91187e-07	0.000119081	7.2832	sphingomyelin phosphodiesterase	EC:3.1.4.12	GO:0055114,GO:0005739,GO:0006685,GO:0046914,GO:0004767,GO:0016491,GO:0044425	EZ974253	AGAP008487-RA	0	Sphingomyelin phosphodiesterase|protein_coding|3R:11220766:11223124:1|gene:AGAP008487	EZ974253	AAEL006381-RA	1e-05	sphingomyelin phosphodiesterase
1	54	81	GT_Af_Xhyb_EZ925592_93555	EZ925592	RNA	2.51015	5.69679	12.5	29.0098	5.95809e-07	0.000119081	7.27551				EZ925592	AGAP003325-RA	9e-08	NADH dehydrogenase (ubiquinone) 1 alpha subcomplex 4|protein_coding|2R:35980501:35981905:1|gene:AGAP003325	EZ925592
1	27	227	GT_Af_Xhyb_EZ915403_244669	EZ915403	RNA	2.15043	4.43961	11.3926	28.8075	6.17761e-07	0.000121822	7.23973	sorbitol dehydrogenase		GO:0008270,GO:0016491,GO:0055114	EZ915403	AGAP003581-RA	6e-62	D-xylulose reductase A|protein_coding|2R:40335703:40336953:-1|gene:AGAP003581	EZ915403	AAEL011129-RA	1e-07	alcohol dehydrogenase
1	103	176	GT_Af_SP_EZ920255_148758	EZ920255	RNA	2.17922	4.52909	11.6732	28.6176	6.39252e-07	0.000122932	7.20583				EZ920255	AGAP012305-RA	9e-35	Muscle LIM protein at 84B|protein_coding|3L:39974029:39989353:1|gene:AGAP012305	EZ920255	AAEL006866-RB	8e-12	muscle lim protein
1	7	157	GT_Af_SP_EZ917325_41042	EZ917325	RNA	2.18492	4.54702	11.3177	28.5432	6.47912e-07	0.000122932	7.19247	regulator of microtubule dynamics protein 1-like		GO:0005488	EZ917325	AGAP012364-RA	4e-132	|protein_coding|3L:41119880:41120809:-1|gene:AGAP012364	EZ917325
1	42	130	GT_Af_SP_EZ967527_174819	EZ967527	RNA	-2.53093	5.77945	10.5207	-28.5397	6.48322e-07	0.000122932	7.19185	glycine dehydrogenase	EC:1.4.4.2	GO:0004375,GO:0030170,GO:0016829,GO:0005960,GO:0055114,GO:0019464	EZ967527				EZ967527	AAEL015628-RA	2e-55	glycine dehydrogenase
1	7	169	GT_Af_Xhyb_EZ927275_268334	EZ927275	RNA	2.11487	4.33151	10.6529	28.2918	6.78228e-07	0.000126975	7.14699				EZ927275				EZ927275
1	131	169	GT_Af_SP_EZ917889_319971	EZ917889	RNA	2.08577	4.24502	13.3247	28.1237	6.99447e-07	0.00012903	7.11628				EZ917889	AGAP007249-RB	2e-09	Flightin: |protein_coding|2L:44638197:44642288:-1|gene:AGAP007249	EZ917889
1	7	247	GT_Af_Xhyb_EZ927797_146147	EZ927695	RNA	2.4944	5.63493	8.9975	28.0566	7.08132e-07	0.00012903	7.10396				EZ927695				EZ927695
1	8	195	GT_Af_Xhyb_EZ930162_145517	EZ930162	RNA	1.98807	3.96705	10.6337	27.9604	7.20819e-07	0.00012903	7.08622				EZ930162				EZ930162
1	75	136	GT_Af_Xhyb_EZ926447_145867	EZ926447	RNA	2.10128	4.29091	10.5661	27.9358	7.24103e-07	0.00012903	7.08167				EZ926447				EZ926447
1	154	185	GT_Af_Xhyb_EZ918179_275362	EZ918179	RNA	-2.08551	4.24426	8.38302	-27.861	7.34209e-07	0.000129122	7.06781				EZ918179	AGAP007558-RA	1e-78	|protein_coding|2L:47556815:47558944:1|gene:AGAP007558	EZ918179
1	134	84	GT_Af_Xhyb_EZ920519_59274	EZ920519	RNA	1.99566	3.98798	8.4333	27.8036	7.42082e-07	0.000129122	7.05713				EZ920519	AGAP001676-RA	6e-09	actin, cytoplasmic|protein_coding|2R:8001905:8003591:-1|gene:AGAP001676	EZ920519	AAEL009451-RA	7e-24	actin
1	105	236	GT_Af_Xhyb_EZ915918_257719	EZ915918	RNA	2.88569	7.3906	12.8261	27.7269	7.52759e-07	0.000129457	7.04282	actin		GO:0005856,GO:0005737,GO:0005524,GO:0005515	EZ915918	AGAP001676-RA	0	actin, cytoplasmic|protein_coding|2R:8001905:8003591:-1|gene:AGAP001676	EZ915918	AAEL001951-RA	1e-176	actin
1	53	145	GT_Af_SP_EZ916170_310819	EZ916170	RNA	1.94765	3.85746	12.9058	27.3415	8.09225e-07	0.000137568	6.97015	stretchin- isoform d	EC:2.7.11.18,EC:2.7.11.17	GO:0006468,GO:0005488,GO:0005200,GO:0004687,GO:0004683	EZ916170	AGAP002737-RB	4e-172	|protein_coding|2R:26384326:26395076:1|gene:AGAP002737	EZ916170	AAEL007281-RA	6e-20	stretchin-mlck
1	100	47	GT_Af_Xhyb_EZ926847_146047	EZ926847	RNA	2.19882	4.59104	9.15901	26.884	8.82939e-07	0.000146579	6.88216				EZ926847				EZ926847
1	9	124	GT_Af_Xhyb_EZ925406_248804	EZ927816	RNA	1.94799	3.85837	11.0277	26.8407	8.90334e-07	0.000146579	6.87372				EZ927816				EZ927816
1	108	53	GT_Af_SP_EZ924467_162124	EZ924467	RNA	-1.97434	3.92949	8.56485	-26.7854	8.99871e-07	0.000146579	6.86293				EZ924467				EZ924467
1	162	109	GT_Af_Xhyb_EZ927219_145947	EZ927219	RNA	1.91492	3.77092	11.0766	26.7417	9.07495e-07	0.000146579	6.85438				EZ927219				EZ927219
1	38	15	GT_Af_Xhyb_EZ925395_47261	EZ925395	RNA	-2.4074	5.30516	10.0324	-26.7173	9.11785e-07	0.000146579	6.8496				EZ925395	AGAP007249-RA	3e-65	Flightin: |protein_coding|2L:44639182:44642288:-1|gene:AGAP007249	EZ925395	AAEL004249-RA	4e-22	conserved hypothetical protein
1	93	196	GT_Af_Xhyb_EZ915515_257659	EZ915515	RNA	1.97563	3.93299	12.2384	26.5815	9.36097e-07	0.000147309	6.8229				EZ915515	AGAP007980-RA	2e-19	CPCFC1: cuticular protein CPCFC family (CPCFC1)|protein_coding|3R:3648524:3649937:1|gene:AGAP007980	EZ915515
1	41	105	GT_Af_SP_EZ924022_163677	EZ924022	RNA	1.94886	3.8607	11.6357	26.5807	9.36246e-07	0.000147309	6.82274	pupal cuticle		GO:0005214	EZ924022				EZ924022
1	170	30	GT_Af_SP_EZ918929_218337	EZ918929	RNA	2.05926	4.16771	12.0486	26.5005	9.50971e-07	0.000147667	6.80689				EZ918929				EZ918929
1	78	81	GT_Af_SP_EZ968643_4731	EZ968643	RNA	2.09008	4.2577	8.05424	26.4351	9.63181e-07	0.000147667	6.79392	isoform g		GO:0048790,GO:0008344,GO:0005262,GO:0048167,GO:0016491,GO:0007269,GO:0048786	EZ968643	AGAP010286-RD	8e-07	|protein_coding|3R:52067738:52115209:1|gene:AGAP010286	EZ968643	AAEL018153-RA	3e-06	hypothetical protein
1	72	45	GT_Af_SP_EZ966428_42760	EZ966428	RNA	-2.02352	4.06574	11.3615	-26.3991	9.69996e-07	0.000147667	6.78675	trypsin	EC:3.4.21	GO:0005576,GO:0007586,GO:0006508,GO:0004252	EZ966428	AGAP008296-RA	3e-25	TRYP1: trypsin 1|protein_coding|3R:8634716:8635726:1|gene:AGAP008296	EZ966428	AAEL006425-RA	4e-09	trypsin
1	34	204	GT_Af_Xhyb_EZ927968_135362	EZ928031	RNA	1.90376	3.74187	10.9587	26.3157	9.85983e-07	0.000147667	6.77011				EZ928031				EZ928031
1	80	34	GT_Af_Xhyb_EZ926573_145787	EZ926573	RNA	1.87931	3.679	10.8799	26.303	9.88441e-07	0.000147667	6.76758				EZ926573				EZ926573
1	130	13	GT_Af_SP_EZ974000_76217	EZ974000	RNA	-2.57766	5.96971	11.2504	-26.0625	1.03646e-06	0.000153292	6.71921	bifunctional purine biosynthesis protein purh	EC:2.1.2.3,EC:3.5.4.10	GO:0004643,GO:0003937,GO:0006188	EZ974000	AGAP001423-RA	2e-07	Bifunctional purine biosynthesis protein|protein_coding|2R:4746141:4748841:-1|gene:AGAP001423	EZ974000	AAEL012825-RA	4e-06	bifunctional purine biosynthesis protein
1	121	182	GT_Af_Xhyb_EZ928650_147963	EZ928650	RNA	1.84678	3.59697	8.02092	25.9555	1.05871e-06	0.000155033	6.69751				EZ928650				EZ928650
1	43	203	GT_Af_Xhyb_EZ916051_157303	EZ916051	RNA	1.85663	3.6216	9.63866	25.6586	1.1235e-06	0.000161567	6.6367				EZ916051	AGAP003778-RA	1e-141	|protein_coding|2R:43157367:43158336:1|gene:AGAP003778	EZ916051
1	16	207	GT_Af_Xhyb_EZ927935_138406	EZ920158	RNA	1.97453	3.93001	8.97015	25.6223	1.13175e-06	0.000161567	6.62919				EZ920158				EZ920158
1	47	125	GT_Af_SP_EZ975281_41564	EZ975281	RNA	-1.95198	3.86906	12.8322	-25.6033	1.13611e-06	0.000161567	6.62525	argininosuccinate lyase	EC:4.3.2.1	GO:0001666,GO:0019676,GO:0051384,GO:0001889,GO:0004056,GO:0007584,GO:0043434,GO:0042450,GO:0007626,GO:0005741,GO:0000050,GO:0009791,GO:0001822,GO:0051591,GO:0000053	EZ975281	AGAP008141-RA	0	argininosuccinate lyase|protein_coding|3R:6123643:6125789:1|gene:AGAP008141	EZ975281	AAEL003345-RA	1e-05	argininosuccinate lyase
1	41	108	GT_Af_SP_EZ975345_82319	EZ975345	RNA	-1.93539	3.82482	10.277	-25.5383	1.15111e-06	0.000162142	6.61179				EZ975345				EZ975345
1	26	201	GT_Af_SP_EZ978383_194492	EZ978383	RNA	-2.21281	4.63577	9.2164	-25.4727	1.16648e-06	0.000162757	6.59816	alkaline nuclease		GO:0016787,GO:0003676,GO:0046872	EZ978383	AGAP011047-RA	2e-179	dsRNase|protein_coding|3L:15743938:15745275:-1|gene:AGAP011047	EZ978383
1	67	228	GT_Af_SP_EZ976897_217884	EZ976897	RNA	1.8664	3.64621	10.9287	25.4056	1.18249e-06	0.000162985	6.58415	leucine-rich repeat-containing protein 20-like isoform 1		GO:0005515	EZ976897	AGAP002575-RA	0	|protein_coding|2R:23096751:23107410:-1|gene:AGAP002575	EZ976897	AAEL004212-RA	9e-90	conserved hypothetical protein
1	120	157	GT_Af_SP_EZ917867_307100	EZ917867	RNA	1.83617	3.5706	8.33875	25.3618	1.19306e-06	0.000162985	6.575				EZ917867				EZ917867
1	75	144	GT_Af_SP_EZ980353_164597	EZ980353	RNA	-1.95237	3.87011	9.5718	-25.3257	1.20188e-06	0.000162985	6.56742				EZ980353	AGAP008654-RA	3e-11	TEP12: thioester-containing protein 12|protein_coding|3R:14064429:14067173:-1|gene:AGAP008654	EZ980353
1	147	236	GT_Af_SP_EZ915590_231919	EZ915590	RNA	1.9769	3.93647	10.3743	25.2491	1.2208e-06	0.000162985	6.55134	venom allergen		GO:0005576	EZ915590	AGAP006421-RA	1e-36	A5R1: antigen 5 related protein 1|protein_coding|2L:31693742:31694830:1|gene:AGAP006421	EZ915590
1	93	216	GT_Af_SP_EZ921068_312782	EZ921068	RNA	-1.82575	3.5449	13.2329	-25.2395	1.22321e-06	0.000162985	6.54931				EZ921068	AGAP008013-RB	1e-31	|protein_coding|3R:4174998:4178345:-1|gene:AGAP008013	EZ921068	AAEL000311-RA	4e-10	conserved hypothetical protein
1	141	177	GT_Af_Xhyb_EZ915991_311914	EZ915991	RNA	2.02578	4.07211	9.97483	25.1165	1.25445e-06	0.000163511	6.52332				EZ915991				EZ915991
1	156	31	GT_Af_Xhyb_EZ931259_123654	EZ931259	RNA	1.78601	3.44859	10.9735	25.1073	1.25681e-06	0.000163511	6.52138	sorbitol dehydrogenase		GO:0008270,GO:0016491,GO:0055114	EZ931259	AGAP003581-RA	8e-51	D-xylulose reductase A|protein_coding|2R:40335703:40336953:-1|gene:AGAP003581	EZ931259	AAEL011129-RA	6e-09	alcohol dehydrogenase
1	12	152	GT_Af_SP_EZ973739_75157	EZ973739	RNA	1.86568	3.6444	9.67264	25.0938	1.26033e-06	0.000163511	6.51849	lysozyme c-4	EC:3.2.1.17	GO:0035071,GO:0003796,GO:0019730,GO:0016998	EZ973739	AGAP007385-RA	6e-48	LYSC4: C-Type Lysozyme.|protein_coding|2L:46223945:46224992:1|gene:AGAP007385	EZ973739	AAEL017132-RA	6e-08	C-Type Lysozyme (Lys-C).
1	107	64	GT_Af_SP_EZ922501_135332	EZ922501	RNA	-1.92377	3.79413	7.91358	-24.9368	1.30182e-06	0.000167426	6.48505				EZ922501				EZ922501
1	92	237	GT_Af_Xhyb_EZ928338_145587	EZ928338	RNA	2.07602	4.21643	7.82263	24.6184	1.39107e-06	0.000176283	6.41642				EZ928338				EZ928338
1	57	192	GT_Af_Xhyb_EZ918372_276315	EZ918372	RNA	1.8842	3.69149	8.29812	24.5472	1.41204e-06	0.000176283	6.40091				EZ918372				EZ918372
1	101	64	GT_Af_SP_EZ977255_235580	EZ977255	RNA	-2.89418	7.43421	9.56412	-24.5431	1.41323e-06	0.000176283	6.40004				EZ977255	AGAP006434-RA	5e-13	|protein_coding|2L:31793373:31795126:1|gene:AGAP006434	EZ977255
1	45	144	GT_Af_SP_EZ979566_303698	EZ979566	RNA	1.85207	3.61018	10.3583	24.5259	1.41837e-06	0.000176283	6.39627	isoform a		GO:0042302	EZ979566	AGAP003037-RA	4e-107	|protein_coding|2R:31282989:31291664:-1|gene:AGAP003037	EZ979566	AAEL014369-RA	8e-41	conserved hypothetical protein
1	94	179	GT_Af_SP_EZ966490_52967	EZ966490	RNA	-2.0025	4.00693	12.2147	-24.4801	1.43212e-06	0.000176508	6.38626				EZ966490				EZ966490
1	27	193	GT_Af_Xhyb_EZ980701_265918	EZ980701	RNA	-1.73289	3.32393	8.8972	-24.3671	1.4667e-06	0.000178156	6.36147				EZ980701	AGAP013185-RA	7e-28	|protein_coding|2R:5722189:5723201:-1|gene:AGAP013185	EZ980701
1	26	177	GT_Af_Xhyb_EZ919198_292643	EZ919198	RNA	2.56949	5.936	12.228	24.3182	1.482e-06	0.000178156	6.35068				EZ919198				EZ919198
1	52	84	GT_Af_SP_EZ918314_117321	EZ918314	RNA	1.88269	3.68762	13.7934	24.2882	1.49144e-06	0.000178156	6.34407				EZ918314				EZ918314
1	67	70	GT_Af_SP_EZ921585_293664	EZ921585	RNA	-1.73247	3.32297	13.1491	-24.2556	1.50183e-06	0.000178156	6.33685	thrombospondin type 1 domain protein		GO:0005576,GO:0004867	EZ921585	AGAP011765-RA	2e-31	Spondin-1|protein_coding|3L:33005140:33009720:1|gene:AGAP011765	EZ921585
1	104	180	GT_Af_Xhyb_EZ929689_145907	EZ929689	RNA	1.72384	3.30313	7.84721	24.2435	1.50571e-06	0.000178156	6.33417				EZ929689				EZ929689
1	163	33	GT_Af_Xhyb_EZ915465_258349	EZ915465	RNA	-1.85638	3.62098	8.34643	-24.1966	1.52082e-06	0.000178516	6.32377				EZ915465	AGAP007558-RA	2e-82	|protein_coding|2L:47556815:47558944:1|gene:AGAP007558	EZ915465
1	38	181	GT_Af_Xhyb_EZ930718_143457	EZ930718	RNA	2.00417	4.01158	9.29541	24.1087	1.54962e-06	0.000179812	6.30423				EZ930718				EZ930718
1	154	149	GT_Af_SP_EZ916886_129148	EZ916886	RNA	1.97889	3.94189	11.4818	24.0826	1.55833e-06	0.000179812	6.29839				EZ916886				EZ916886
1	26	256	GT_Af_SP_EZ975718_74038	EZ975718	RNA	-1.77363	3.41914	9.9826	-24.0107	1.58254e-06	0.000179812	6.28232	mitochondrial aminomethyltransferase	EC:2.1.2.10	GO:0006546,GO:0004047,GO:0005811,GO:0008483,GO:0005960	EZ975718	AGAP001124-RA	2e-06	aminomethyltransferase|protein_coding|2R:451594:453027:1|gene:AGAP001124	EZ975718	AAEL010276-RA	1e-05	aminomethyltransferase
1	87	41	GT_Af_SP_EZ915727_241599	EZ915727	RNA	2.21115	4.63044	12.8945	24.0001	1.58616e-06	0.000179812	6.27993				EZ915727				EZ915727
1	124	83	GT_Af_Xhyb_EZ926724_145617	EZ926724	RNA	1.78314	3.44175	9.42968	23.9811	1.59266e-06	0.000179812	6.27566				EZ926724				EZ926724
1	58	229	GT_Af_SP_EZ969523_105725	EZ969523	RNA	1.84151	3.58384	10.3073	23.6906	1.69597e-06	0.000190025	6.20999				EZ969523	AGAP028095-RD	7e-63	|protein_coding|3R:26193159:26201650:-1|gene:AGAP028095	EZ969523
1	138	57	GT_Af_SP_EZ966993_35358	EZ966993	RNA	-1.6926	3.23238	13.017	-23.5852	1.73542e-06	0.000191763	6.18591				EZ966993	AGAP007365-RA	3e-07	|protein_coding|2L:46084249:46087214:1|gene:AGAP007365	EZ966993
1	86	266	GT_Af_SP_EZ917556_163285	EZ917556	RNA	1.88214	3.68623	7.95338	23.58	1.7374e-06	0.000191763	6.18471	AGAP001594-PA	EC:2.3.1	GO:0008080,GO:0008152	EZ917556	AGAP001594-RA	3e-13	|protein_coding|2R:6556959:6559112:-1|gene:AGAP001594	EZ917556
1	152	254	GT_Af_SP_EZ925959_166339	EZ925959	RNA	1.67325	3.18931	11.6936	23.4471	1.78876e-06	0.000195969	6.15417				EZ925959				EZ925959
1	45	255	GT_Af_Xhyb_EZ932577_123674	EZ932577	RNA	1.68592	3.21745	11.1751	23.3878	1.81229e-06	0.000197086	6.14046	sorbitol dehydrogenase		GO:0008270,GO:0016491,GO:0055114	EZ932577	AGAP003581-RA	9e-54	D-xylulose reductase A|protein_coding|2R:40335703:40336953:-1|gene:AGAP003581	EZ932577	AAEL011129-RA	2e-08	alcohol dehydrogenase
1	78	131	GT_Af_SP_EZ975622_51221	EZ975622	RNA	-2.09544	4.27356	11.2364	-23.3349	1.83356e-06	0.000197944	6.1282	prostatic acid phosphatase	EC:3.1.3.2	GO:0006911,GO:0003993	EZ975622	AGAP007400-RA	0	|protein_coding|2L:46321640:46323714:-1|gene:AGAP007400	EZ975622
1	96	264	GT_Af_SP_EZ975631_310259	EZ975631	RNA	-1.86765	3.64938	13.5473	-23.061	1.94867e-06	0.000208847	6.06417				EZ975631	AGAP013005-RA	2e-06	|protein_coding|2R:5723787:5725030:-1|gene:AGAP013005	EZ975631
1	112	234	GT_Af_SP_EZ921319_284028	EZ921319	RNA	1.75729	3.38063	9.66621	23.0124	1.96998e-06	0.000209611	6.05272				EZ921319	AGAP003308-RB	1e-73	CPAP3-C: |protein_coding|2R:35613940:35628336:1|gene:AGAP003308	EZ921319	AAEL013766-RA	1e-11	conserved hypothetical protein
1	1	69	GT_Af_Xhyb_EZ930160_274592	EZ920047	RNA	1.78721	3.45147	10.1671	22.9193	2.01155e-06	0.000212506	6.0307				EZ920047				EZ920047
1	87	240	GT_Af_Xhyb_EZ922863_283758	EZ922863	RNA	-2.03394	4.09522	10.5969	-22.5992	2.16278e-06	0.000226861	5.95414				EZ922863	AGAP003250-RA	2e-12	CLIPB4: CLIP-domain serine protease|protein_coding|2R:34471874:34473722:-1|gene:AGAP003250	EZ922863
1	31	187	GT_Af_Xhyb_EZ916074_248554	EZ916074	RNA	-1.60631	3.04472	8.21397	-22.4299	2.24824e-06	0.000234165	5.91311				EZ916074	AGAP007558-RA	2e-80	|protein_coding|2L:47556815:47558944:1|gene:AGAP007558	EZ916074
1	101	51	GT_Af_SP_EZ976938_102299	EZ976938	RNA	1.82323	3.53872	7.82917	22.0539	2.45284e-06	0.000251416	5.82066	prefoldin subunit 6		GO:0016272,GO:0051082,GO:0051087,GO:0006458	EZ976938	AGAP012235-RA	2e-76	Prefoldin 6|protein_coding|3L:39176804:39177692:1|gene:AGAP012235	EZ976938	AAEL001103-RA	2e-21	prefoldin, subunit, putative
1	139	172	GT_Af_Xhyb_EZ933014_248864	EZ933014	RNA	-1.7535	3.37176	10.9986	-22.039	2.46141e-06	0.000251416	5.81695				EZ933014				EZ933014
1	71	218	GT_Af_Xhyb_EZ928512_145417	EZ928512	RNA	1.67374	3.19041	9.52672	22.028	2.46772e-06	0.000251416	5.81422				EZ928512				EZ928512
1	60	66	GT_Af_SP_EZ966206_66108	EZ966206	RNA	-1.56762	2.96415	12.664	-22.0036	2.48186e-06	0.000251416	5.80815	endou protein		GO:0008236	EZ966206	AGAP002925-RC	7e-99	poly(U)-specific endoribonuclease|protein_coding|2R:29677839:29681139:-1|gene:AGAP002925	EZ966206	AAEL009629-RA	5e-14	endoU protein, putative
1	115	241	GT_Af_SP_EZ918936_55196	EZ918936	RNA	1.71976	3.29381	8.65958	21.9436	2.51701e-06	0.000252867	5.79318				EZ918936				EZ918936
1	64	241	GT_Af_SP_EZ924469_301398	EZ924469	RNA	1.57043	2.96993	9.09389	21.906	2.53933e-06	0.000252867	5.78378				EZ924469				EZ924469
1	5	125	GT_Af_Xhyb_EZ917392_319021	EZ917392	RNA	1.58232	2.99451	11.4083	21.8865	2.55102e-06	0.000252867	5.77889				EZ917392				EZ917392
1	33	143	GT_Af_SP_EZ924567_218247	EZ924567	RNA	-2.23771	4.71649	10.8368	-21.864	2.56457e-06	0.000252867	5.77325				EZ924567				EZ924567
1	53	153	GT_Af_SP_EZ918778_104309	EZ918778	RNA	-2.10211	4.29337	14.1321	-21.7126	2.65798e-06	0.000260341	5.73511				EZ918778	AGAP001199-RA	2e-42	serine protease|protein_coding|2R:1278912:1280352:1|gene:AGAP001199	EZ918778
1	4	96	GT_Af_Xhyb_EZ916573_245109	EZ916573	RNA	1.70847	3.26815	12.0004	21.4929	2.80089e-06	0.000271319	5.67918				EZ916573	AGAP003938-RB	1e-21	|protein_coding|2R:46554946:46556602:-1|gene:AGAP003938	EZ916573
1	53	64	GT_Af_SP_EZ978935_229319	EZ978935	RNA	1.56505	2.95888	8.95668	21.4506	2.82946e-06	0.000271319	5.66833	39s ribosomal protein mitochondrial		GO:0005840,GO:0003735,GO:0006412,GO:0005739	EZ978935	AGAP011635-RA	2e-71	mRpL35: 39S ribosomal protein L35, mitochondrial|protein_coding|3L:30458469:30459214:-1|gene:AGAP011635	EZ978935
1	23	216	GT_Af_Xhyb_EU852648_62020	JX627312	RNA	1.57252	2.97424	11.4303	21.421	2.84962e-06	0.000271319	5.66074	cytochrome p450		GO:0020037,GO:0004497,GO:0005506,GO:0009055,GO:0055114	JX627312	AGAP002865-RA	1e-50	CYP6P3: cytochrome P450|protein_coding|2R:28491415:28493141:-1|gene:AGAP002865	JX627312	AAEL009126-RA	2e-07	cytochrome P450
1	98	160	GT_Af_SP_EZ979184_217194	EZ979184	RNA	1.74615	3.35462	10.9468	21.3957	2.86702e-06	0.000271319	5.65423	cuticular protein 97eb		GO:0042302	EZ979184	AGAP000344-RB	7e-06	CPR127: cuticular protein RR-1 family 127|protein_coding|X:5961988:5967875:1|gene:AGAP000344	EZ979184	AAEL003041-RA	6e-16	conserved hypothetical protein
1	166	114	GT_Af_SP_EZ975265_169537	EZ975265	RNA	-1.52327	2.87441	13.0381	-21.3899	2.87104e-06	0.000271319	5.65273	serpin 2 plasmodium-related inhibitory serine protease inhibitor		GO:0004867,GO:0008233	EZ975265	AGAP006911-RA	0	SRPN2: serine protease inhibitor (serpin) 2|protein_coding|2L:39896875:39899752:1|gene:AGAP006911	EZ975265	AAEL014078-RA	7e-10	serine protease inhibitor, serpin
1	121	207	GT_Af_SP_EZ974151_64028	EZ974151	RNA	1.80193	3.48685	9.94611	21.3767	2.88012e-06	0.000271319	5.64935	atp synthase subunit mitochondrial		GO:0046961,GO:0046933,GO:0015986,GO:0000275	EZ974151	AGAP009564-RA	3e-30	ATP synthase epsilon chain, mitochondrial|protein_coding|3R:36263000:36264161:1|gene:AGAP009564	EZ974151	AAEL004060-RB	4e-11	conserved hypothetical protein
1	21	183	GT_Af_Xhyb_EZ922936_68922	EZ915685	RNA	1.90372	3.74177	13.4562	21.2823	2.94652e-06	0.000274597	5.62495				EZ915685				EZ915685
1	55	147	GT_Af_SP_EZ925675_1681	EZ925675	RNA	1.69419	3.23595	10.1868	21.2745	2.95206e-06	0.000274597	5.62294				EZ925675				EZ925675
1	50	207	GT_Af_SP_EZ977350_57434	EZ977350	RNA	1.51674	2.86143	10.9322	21.2305	2.98369e-06	0.000275805	5.61152	phosphoenolpyruvate carboxykinase	EC:4.1.1.32	GO:0006094,GO:0005525,GO:0016301,GO:0004613,GO:0005739	EZ977350	AGAP003350-RB	4e-09	phosphoenolpyruvate carboxykinase (GTP)|protein_coding|2R:36471016:36474549:1|gene:AGAP003350	EZ977350	AAEL000080-RA	4e-06	phosphoenolpyruvate carboxykinase
1	164	62	GT_Af_Xhyb_EZ931758_267954	EZ931758	RNA	1.51152	2.85111	11.639	21.1969	3.00817e-06	0.00027634	5.60276				EZ931758				EZ931758
1	50	70	GT_Af_SP_EZ973962_201204	EZ973962	RNA	1.98758	3.9657	11.3265	20.9734	3.1768e-06	0.00029003	5.54424	dimeric dihydrodiol dehydrogenase		GO:0016491,GO:0055114,GO:0005488	EZ973962	AGAP009225-RA	0	Dimeric dihydrodiol dehydrogenase|protein_coding|3R:28891750:28893381:-1|gene:AGAP009225	EZ973962
1	71	265	GT_Af_SP_EZ920374_184852	EZ920374	RNA	2.06799	4.19302	9.91872	20.9464	3.1979e-06	0.000290166	5.53713				EZ920374				EZ920374
1	23	94	GT_Af_SP_EZ979802_203059	EZ979802	RNA	1.54408	2.91619	8.99417	20.9093	3.22724e-06	0.000290965	5.52732				EZ979802	AGAP000603-RA	3e-25	|protein_coding|X:10719350:10720140:-1|gene:AGAP000603	EZ979802
1	77	64	GT_Af_SP_EZ975995_58204	EZ975995	RNA	1.5	2.82842	8.62904	20.8857	3.24607e-06	0.000290965	5.52106	serine 3-dehydrogenase		GO:0016491,GO:0055114,GO:0005488	EZ975995				EZ975995
1	4	212	GT_Af_SP_EZ973462_204629	EZ973462	RNA	-1.52269	2.87326	10.2759	-20.8351	3.28684e-06	0.000291082	5.50764	chymotrypsin-like protein	EC:3.4.21	GO:0004252,GO:0006508	EZ973462	AGAP001198-RA	8e-22	chymotrypsin|protein_coding|2R:1275455:1276464:1|gene:AGAP001198	EZ973462	AAEL006903-RA	1e-05	trypsin
1	109	203	GT_Af_Xhyb_EZ978656_260297	EZ978656	RNA	1.54008	2.90811	9.81661	20.8005	3.31506e-06	0.000291082	5.49845	#NAME?	EC:1.13.11	GO:0016702,GO:0004497	EZ978656	AGAP008143-RA	9e-32	|protein_coding|3R:6130273:6133267:1|gene:AGAP008143	EZ978656	AAEL003211-RA	2e-20	beta-carotene dioxygenase
1	33	28	GT_Af_SP_EZ916970_169817	EZ916970	RNA	1.71102	3.27391	9.08678	20.7372	3.36747e-06	0.000291082	5.48157				EZ916970	AGAP012043-RA	1e-22	|protein_coding|3L:36836416:36837429:1|gene:AGAP012043	EZ916970
1	35	60	GT_Af_Xhyb_EZ915232_255946	EZ915232	RNA	1.63454	3.10488	11.3688	20.7302	3.37325e-06	0.000291082	5.47972	sorbitol dehydrogenase		GO:0008270,GO:0016491,GO:0055114	EZ915232	AGAP003581-RA	6e-74	D-xylulose reductase A|protein_coding|2R:40335703:40336953:-1|gene:AGAP003581	EZ915232	AAEL011129-RA	7e-22	alcohol dehydrogenase
1	75	167	GT_Af_Xhyb_EZ930767_143787	EZ930767	RNA	1.78339	3.44235	10.0336	20.7125	3.38811e-06	0.000291082	5.47499				EZ930767				EZ930767
1	151	141	GT_Af_SP_EZ922692_202509	EZ922692	RNA	1.53062	2.8891	9.60585	20.6838	3.41238e-06	0.000291082	5.46731				EZ922692				EZ922692
1	156	121	GT_Af_SP_EZ975179_189774	EZ975179	RNA	-1.8836	3.68996	10.5659	-20.6832	3.41292e-06	0.000291082	5.46714	eukaryotic translation initiation factor 3 subunit d		GO:0005852,GO:0006413,GO:0006446,GO:0003743	EZ975179	AGAP002337-RA	0	eIF3d: eukaryotic translation initiation factor 3 subunit D|protein_coding|2R:20274998:20277322:-1|gene:AGAP002337	EZ975179	AAEL009902-RA	7e-143	Eukaryotic translation initiation factor 3 subunit D (eIF3d)(Eukaryotic translation initiation factor 3 subunit 7)
1	70	257	GT_Af_Xhyb_EZ925556_322527	EZ925556	RNA	1.48773	2.80448	11.3302	20.6535	3.43825e-06	0.000291082	5.45917				EZ925556				EZ925556
1	47	177	GT_Af_SP_EZ974390_307	EZ974390	RNA	2.03707	4.10412	9.40539	20.5989	3.48534e-06	0.000291082	5.44452	stretchin- isoform d	EC:2.7.11	GO:0004674	EZ974390	AGAP003610-RA	0	|protein_coding|2R:40488669:40496422:-1|gene:AGAP003610	EZ974390
1	35	56	GT_Af_Xhyb_EZ915759_49849	EZ915759	RNA	1.88001	3.68078	12.6701	20.5902	3.49292e-06	0.000291082	5.44217				EZ915759	AGAP010404-RA	6e-06	GSTS1: glutathione S-transferase sigma class 1|protein_coding|3L:2779074:2784335:-1|gene:AGAP010404	EZ915759
1	71	254	GT_Af_Xhyb_EZ930207_248914	EZ930207	RNA	-1.46778	2.76595	11.2965	-20.5856	3.49693e-06	0.000291082	5.44094	purine biosynthesis protein pur6	EC:4.1.1.21,EC:6.3.2.6	GO:0004639,GO:0004638,GO:0005524,GO:0006189	EZ930207				EZ930207
1	150	178	GT_Af_Xhyb_EZ930946_141885	EZ930946	RNA	1.77876	3.43132	9.53166	20.5842	3.49822e-06	0.000291082	5.44054				EZ930946				EZ930946
1	94	101	GT_Af_Xhyb_EZ930660_123774	EZ930355	RNA	1.48746	2.80395	11.537	20.5547	3.52412e-06	0.000291082	5.43259	sorbitol dehydrogenase		GO:0008270,GO:0016491,GO:0055114	EZ930355	AGAP003581-RA	4e-59	D-xylulose reductase A|protein_coding|2R:40335703:40336953:-1|gene:AGAP003581	EZ930355	AAEL011129-RA	6e-15	alcohol dehydrogenase
1	44	235	GT_Af_Xhyb_EZ926697_145857	EZ926697	RNA	2.04856	4.13693	9.26518	20.5438	3.53374e-06	0.000291082	5.42965				EZ926697				EZ926697
1	144	164	GT_Af_SP_EZ979243_41772	EZ979243	RNA	-1.47245	2.77492	10.7338	-20.5338	3.54258e-06	0.000291082	5.42696	tep2 protein		GO:0005576	EZ979243				EZ979243
1	108	31	GT_Af_Xhyb_EZ918045_301578	EZ918045	RNA	1.92877	3.80731	10.3822	20.4955	3.57681e-06	0.000292271	5.41658				EZ918045				EZ918045
1	27	111	GT_Af_SP_EZ977586_77797	EZ977586	RNA	1.48659	2.80225	8.03258	20.3476	3.71254e-06	0.000301695	5.37638	solute carrier family 23 member 2		GO:0008520,GO:0055085,GO:0016020	EZ977586				EZ977586
1	40	231	GT_Af_SP_EZ974451_207392	EZ974451	RNA	-1.6613	3.163	9.44596	-20.311	3.74706e-06	0.000302375	5.36639	clipb1 protein	EC:3.4.21	GO:0004252,GO:0006508	EZ974451	AGAP003251-RA	2e-09	CLIPB1: CLIP-domain serine protease|protein_coding|2R:34475678:34477343:1|gene:AGAP003251	EZ974451	AAEL008668-RA	9e-06	Clip-Domain Serine Protease family B.
1	68	208	GT_Af_SP_EZ921044_254238	EZ921044	RNA	1.46406	2.75883	11.6351	20.2955	3.7618e-06	0.000302375	5.36214				EZ921044				EZ921044	AAEL003721-RA	9e-06	heterogeneous nuclear ribonucleoprotein, putative
1	17	167	GT_Af_Xhyb_EZ924257_123734	EZ924257	RNA	1.5874	3.00508	11.4728	20.2628	3.7931e-06	0.000303243	5.35319	sorbitol dehydrogenase		GO:0008270,GO:0016491,GO:0055114	EZ924257	AGAP003581-RA	7e-31	D-xylulose reductase A|protein_coding|2R:40335703:40336953:-1|gene:AGAP003581	EZ924257	AAEL011129-RA	1e-08	alcohol dehydrogenase
1	93	109	GT_Af_Xhyb_EZ925119_163165	EZ925119	RNA	1.72955	3.31625	11.8961	20.2245	3.83022e-06	0.000304564	5.34266	sorbitol dehydrogenase		GO:0008270,GO:0016491,GO:0055114	EZ925119	AGAP003581-RA	1e-57	D-xylulose reductase A|protein_coding|2R:40335703:40336953:-1|gene:AGAP003581	EZ925119	AAEL011129-RA	2e-17	alcohol dehydrogenase
1	126	169	GT_Af_SP_EZ925222_242319	EZ925222	RNA	2.56876	5.93299	9.04411	20.1963	3.85774e-06	0.000305112	5.33492				EZ925222				EZ925222
1	9	155	GT_Af_SP_EZ969814_33958	EZ969814	RNA	-1.73931	3.33875	9.379	-20.1653	3.88837e-06	0.000305899	5.32636				EZ969814				EZ969814
1	10	122	GT_Af_Xhyb_EZ917907_180213	EZ917907	RNA	2.52622	5.76062	13.4109	29.1478	5.24841e-06	0.000374995	5.27817	flightin		GO:0008340,GO:0035204,GO:0008355,GO:0030708,GO:0035182,GO:0035183,GO:0005863,GO:0008302,GO:0008104,GO:0030241	EZ917907	AGAP007249-RA	0	Flightin: |protein_coding|2L:44639182:44642288:-1|gene:AGAP007249	EZ917907	AAEL004249-RA	9e-07	conserved hypothetical protein
1	70	54	GT_Af_Xhyb_EZ918643_261077	EZ918643	RNA	1.88599	3.69607	10.1421	19.8929	4.17e-06	0.000326213	5.25063				EZ918643				EZ918643
1	53	21	GT_Af_SP_EZ971694_50169	EZ971694	RNA	-1.68228	3.20934	8.53652	-19.8737	4.19071e-06	0.000326213	5.24526	arginase	EC:3.5.3.1	GO:0006525,GO:0004053,GO:0030145	EZ971694	AGAP008783-RA	5e-44	arginase|protein_coding|3R:17809542:17810630:-1|gene:AGAP008783	EZ971694	AAEL002675-RA	6e-13	arginase
1	25	58	GT_Af_SP_EZ976252_74618	EZ976252	RNA	-1.43724	2.70802	9.64503	-19.8471	4.21969e-06	0.00032675	5.23778	tryptophan -dioxygenase	EC:1.13.11.11,EC:3.4.22,EC:3.2.1.20	GO:0003700,GO:0006006,GO:0008595,GO:0035289,GO:0006357,GO:0005506,GO:0035071,GO:0035224,GO:0007507,GO:0050770,GO:0019441,GO:0008348,GO:0045892,GO:0006911,GO:0007418,GO:0020037,GO:0008134,GO:0004558,GO:0007377,GO:0046843,GO:0007388,GO:0006508,GO:0007464,GO:0007486,GO:0007517,GO:0004197,GO:0007367,GO:0007254,GO:0007485,GO:0005737,GO:0004833,GO:0048099,GO:0009997,GO:0035277,GO:0035288,GO:0007487,GO:…	EZ976252				EZ976252
1	106	53	GT_Af_Xhyb_EZ919469_230539	EZ919469	RNA	2.06798	4.19299	11.441	19.8002	4.27135e-06	0.000329027	5.22458				EZ919469				EZ919469
1	127	227	GT_Af_SP_EZ980199_85749	EZ980199	RNA	-1.6174	3.06822	9.10428	-19.7635	4.31222e-06	0.000330455	5.21424	clipc7 protein	EC:3.4.21	GO:0004252,GO:0006508	EZ980199	AGAP003689-RA	8e-29	CLIPC7: CLIP-domain serine protease|protein_coding|2R:42042818:42045095:1|gene:AGAP003689	EZ980199
1	59	175	GT_Af_SP_EZ975785_166889	EZ975785	RNA	-1.50771	2.84359	10.8387	-19.6777	4.40975e-06	0.00033475	5.18995	h aca ribonucleoprotein complex subunit 2-like		GO:0005730,GO:0030515,GO:0031118,GO:0005732,GO:0030559	EZ975785	AGAP012204-RA	3e-13	H/ACA ribonucleoprotein complex subunit 2|protein_coding|3L:38716326:38717256:1|gene:AGAP012204	EZ975785	AAEL003469-RB	3e-07	NHP2 protein, putative
1	45	241	GT_Af_Xhyb_EZ922778_251799	EZ922778	RNA	1.40864	2.65488	7.96859	19.6744	4.41354e-06	0.00033475	5.18902				EZ922778				EZ922778
1	128	191	GT_Af_Xhyb_EZ930316_96526	EZ930316	RNA	-1.41682	2.66997	11.6872	-19.6276	4.46783e-06	0.000337139	5.17573				EZ930316				EZ930316
1	72	93	GT_Af_SP_EZ975454_260937	EZ975454	RNA	1.83609	3.57041	9.58265	19.6055	4.49378e-06	0.000337376	5.16944				EZ975454	AGAP006419-RA	1e-06	A5R2: antigen 5 related protein 2|protein_coding|2L:31688777:31689767:1|gene:AGAP006419	EZ975454
1	73	112	GT_Af_SP_EZ931009_222894	EZ931009	RNA	1.44682	2.72606	10.0568	19.5165	4.60007e-06	0.000343611	5.14402	sorbitol dehydrogenase		GO:0008270,GO:0016491,GO:0055114	EZ931009				EZ931009
1	121	236	GT_Af_SP_DQ910369_61644	DQ910369	RNA	1.74121	3.34314	10.168	19.4426	4.69069e-06	0.000348619	5.12279				DQ910369	AGAP006148-RA	2e-133	CPLCA3: cuticular protein 3 in CPLCA family|protein_coding|2L:27158330:27159179:-1|gene:AGAP006148	DQ910369	AAEL001704-RA	7e-13	conserved hypothetical protein
1	162	102	GT_Af_Xhyb_EZ928615_162551	EZ928615	RNA	-1.49706	2.82266	8.17835	-19.4196	4.71924e-06	0.000348988	5.11618				EZ928615				EZ928615
1	53	65	GT_Af_Xhyb_EF152577_62000	EF152577	RNA	1.43668	2.70697	11.4281	19.3108	4.85742e-06	0.000356902	5.08475	cytochrome p450		GO:0020037,GO:0004497,GO:0005506,GO:0009055,GO:0055114	EF152577				EF152577
1	116	254	GT_Af_SP_EZ915209_32878	EZ915209	RNA	1.85482	3.61707	12.0963	19.2976	4.87453e-06	0.000356902	5.08091	glutathione s-transferase	EC:2.5.1.18	GO:0004364	EZ915209	AGAP010404-RA	3e-21	GSTS1: glutathione S-transferase sigma class 1|protein_coding|3L:2779074:2784335:-1|gene:AGAP010404	EZ915209
1	54	117	GT_Af_Xhyb_EZ932664_123684	EZ932664	RNA	1.48963	2.80818	11.5577	19.2624	4.92048e-06	0.000358492	5.07069	sorbitol dehydrogenase		GO:0008270,GO:0016491,GO:0055114	EZ932664				EZ932664
1	110	203	GT_Af_SP_EZ923845_174699	EZ923845	RNA	-1.47448	2.77883	8.26361	-19.2093	4.99078e-06	0.000361832	5.05522				EZ923845				EZ923845
1	12	70	GT_Af_Xhyb_EZ918426_144617	EZ918426	RNA	1.95806	3.88539	7.71073	19.1684	5.04562e-06	0.000364023	5.0433				EZ918426				EZ918426
1	21	124	GT_Af_SP_EZ979474_202649	EZ979474	RNA	-1.35323	2.55484	8.40889	-19.0321	5.23397e-06	0.000374995	5.00329	cytochrome p450		GO:0020037,GO:0004497,GO:0005506,GO:0009055,GO:0055114	EZ979474	AGAP006047-RA	4e-124	CYP4J9: cytochrome P450|protein_coding|2L:25632214:25633880:-1|gene:AGAP006047	EZ979474	AAEL015370-RA	3e-11
1	16	71	GT_Af_SP_EZ966655_204619	EZ966655	RNA	2.35761	5.1252	10.231	27.2023	7.00524e-06	0.000435956	5.00093	transforming growth factor beta regulator 1		GO:0005488,GO:0048523,GO:0007049	EZ966655	AGAP008108-RA	7e-18	Uncharacterized protein|protein_coding|3R:5814885:5817006:-1|gene:AGAP008108	EZ966655	AAEL006298-RA	3e-08	conserved hypothetical protein
1	170	244	GT_Af_Xhyb_EZ920441_197202	EZ920441	RNA	-1.35207	2.55279	11.1174	-18.9958	5.2856e-06	0.000375837	4.99256				EZ920441	AGAP002557-RA	8e-22	glucose dehydrogenase (acceptor)|protein_coding|2R:22796675:22816458:-1|gene:AGAP002557	EZ920441
1	102	148	GT_Af_SP_EZ975736_188214	EZ975736	RNA	-1.37475	2.59323	8.50059	-18.9151	5.40233e-06	0.000380493	4.96868	gtp cyclohydrolase i	EC:3.5.4.16	GO:0046654,GO:0048072,GO:0003934,GO:0009880,GO:0006729,GO:0006728,GO:0048067,GO:0035185,GO:0008363,GO:0005737	EZ975736				EZ975736
1	71	188	GT_Af_Xhyb_EZ932963_314042	EZ932963	RNA	1.42269	2.68085	11.3812	18.915	5.40254e-06	0.000380493	4.96864				EZ932963				EZ932963
1	91	157	GT_Af_SP_EZ918350_270720	EZ918350	RNA	-1.35914	2.56532	8.98803	-18.7733	5.61524e-06	0.000393599	4.9264	probable elongator complex protein 3-like	EC:2.3.1	GO:0008080,GO:0008152,GO:0051536	EZ918350				EZ918350
1	105	42	GT_Af_SP_EZ919489_48811	EZ919489	RNA	1.35191	2.55249	9.86375	18.7402	5.66634e-06	0.000393844	4.91648				EZ919489				EZ919489
1	51	123	GT_Af_SP_EZ977007_87556	EZ977007	RNA	-1.36468	2.57518	9.03688	-18.7365	5.67199e-06	0.000393844	4.91539				EZ977007				EZ977007
1	2	146	GT_Af_Xhyb_EZ932837_123644	EZ930301	RNA	1.47963	2.78878	11.531	18.6048	5.88112e-06	0.000406457	4.87572	sorbitol dehydrogenase		GO:0008270,GO:0016491,GO:0055114	EZ930301				EZ930301
1	77	123	GT_Af_Xhyb_EZ920802_46652	EZ920802	RNA	1.59534	3.02165	8.82448	18.5654	5.94552e-06	0.000408997	4.86378				EZ920802				EZ920802
1	1	154	GT_Af_SP_EZ923705_212981	EZ923705	RNA	-1.37816	2.59937	7.56112	-18.5339	5.99745e-06	0.000410659	4.85424				EZ923705				EZ923705
1	28	228	GT_Af_SP_EZ925822_225292	EZ925822	RNA	-1.31603	2.4898	11.7697	-18.5051	6.04555e-06	0.000412045	4.84548				EZ925822				EZ925822
1	58	226	GT_Af_SP_EZ969978_79966	EZ969978	RNA	-1.31553	2.48894	7.92437	-18.4671	6.10966e-06	0.000412653	4.83391				EZ969978				EZ969978
1	13	116	GT_Af_Xhyb_EZ925293_181231	EZ925293	RNA	1.85198	3.60996	10.5468	18.4667	6.11028e-06	0.000412653	4.8338				EZ925293				EZ925293
1	25	230	GT_Af_SP_EZ974458_316427	EZ974458	RNA	1.31473	2.48756	8.38455	18.4417	6.15288e-06	0.000413404	4.82617				EZ974458				EZ974458
1	38	252	GT_Af_SP_EZ975656_183162	EZ975656	RNA	-1.31196	2.48279	10.9717	-18.4275	6.1773e-06	0.000413404	4.82183	cytochrome p450		GO:0020037,GO:0004497,GO:0005506,GO:0009055,GO:0055114	EZ975656				EZ975656
1	48	97	GT_Af_SP_EZ978954_170107	EZ978954	RNA	1.48815	2.80528	10.0477	18.3644	6.28703e-06	0.000418852	4.80249				EZ978954				EZ978954
1	65	245	GT_Af_Xhyb_EZ915653_155030	EZ915653	RNA	-1.33232	2.51807	10.19	-18.3378	6.33395e-06	0.000420085	4.79433	ribosomal protein s6		GO:0006412,GO:0005840,GO:0000786,GO:0003735,GO:0003677,GO:0006334	EZ915653				EZ915653
1	12	251	GT_Af_SP_EZ977368_236869	EZ977368	RNA	1.35939	2.56577	9.84921	18.2987	6.40365e-06	0.000421533	4.7823				EZ977368				EZ977368
1	37	219	GT_Af_Xhyb_EZ932674_112139	EZ932674	RNA	-1.30385	2.46886	8.92314	-18.2863	6.42601e-06	0.000421533	4.77847				EZ932674				EZ932674
1	106	171	GT_Af_Xhyb_EZ932641_123724	EZ932641	RNA	1.59129	3.01318	11.4741	18.2778	6.44127e-06	0.000421533	4.77586	sorbitol dehydrogenase		GO:0008270,GO:0016491,GO:0055114	EZ932641	AGAP003581-RA	5e-52	D-xylulose reductase A|protein_coding|2R:40335703:40336953:-1|gene:AGAP003581	EZ932641	AAEL011129-RA	2e-11	alcohol dehydrogenase
1	99	69	GT_Af_Xhyb_EZ931341_228599	EZ931341	RNA	1.49217	2.81311	9.76592	18.2246	6.53843e-06	0.000426006	4.75941				EZ931341	AGAP000366-RA	3e-17	|protein_coding|X:6771323:6772153:-1|gene:AGAP000366	EZ931341
1	40	33	GT_Af_SP_EZ920579_195722	EZ920579	RNA	-1.82242	3.53673	10.1733	-18.1106	6.75217e-06	0.000435956	4.72402				EZ920579				EZ920579
1	26	58	GT_Af_Xhyb_EZ924336_161824	EZ924336	RNA	2.03291	4.09228	11.3605	18.0477	6.87384e-06	0.000435956	4.70436				EZ924336				EZ924336
1	162	141	GT_Af_Xhyb_EZ918603_31608	EZ918603	RNA	1.39929	2.63771	11.5626	18.0455	6.87809e-06	0.000435956	4.70368				EZ918603				EZ918603
1	58	232	GT_Af_SP_EZ923080_197082	EZ923080	RNA	1.28877	2.44319	9.09975	18.02	6.92813e-06	0.000435956	4.6957				EZ923080				EZ923080
1	73	30	GT_Af_Xhyb_EZ926470_141785	EZ926470	RNA	1.549	2.92614	11.6769	17.9885	6.99045e-06	0.000435956	4.68584				EZ926470				EZ926470
1	54	247	GT_Af_SP_EZ973556_115584	EZ973556	RNA	1.32842	2.51127	8.28905	17.9877	6.99209e-06	0.000435956	4.68558	mitochondrial succinate dehydrogenase cytochrome b subunit	EC:1.3.99.1	GO:0006979,GO:0008340,GO:0009055,GO:0006099,GO:0006121,GO:0000104,GO:0016020	EZ973556				EZ973556
1	137	58	GT_Af_SP_EZ925327_15358	EZ925327	RNA	1.73975	3.33976	11.3806	17.9853	6.99698e-06	0.000435956	4.68481				EZ925327				EZ925327
1	75	112	GT_Af_Xhyb_JX431486_30063	EZ977345	RNA	1.73781	3.33528	11.6219	17.9808	7.00581e-06	0.000435956	4.68342				EZ977345	AGAP007980-RA	3e-23	CPCFC1: cuticular protein CPCFC family (CPCFC1)|protein_coding|3R:3648524:3649937:1|gene:AGAP007980	EZ977345	AAEL004292-RA	7e-06	hypothetical protein
1	72	150	GT_Af_SP_EZ974252_178773	EZ974252	RNA	-1.28777	2.4415	11.5247	-17.9763	7.01484e-06	0.000435956	4.682	clipb15 protein	EC:3.4.21	GO:0006508,GO:0004252	EZ974252				EZ974252
1	86	154	GT_Af_SP_EZ977908_165279	EZ977908	RNA	1.44208	2.71713	9.48895	17.9458	7.07621e-06	0.000435956	4.6724	isoform b		GO:0008270,GO:0005622,GO:0005515	EZ977908	AGAP007788-RB	0	E3 ubiquitin-protein ligase RNF31|protein_coding|3R:841587:851211:-1|gene:AGAP007788	EZ977908	AAEL010147-RA	6e-17	conserved hypothetical protein
1	91	143	GT_Af_SP_EZ976486_80286	EZ976486	RNA	-1.75966	3.38618	10.165	-17.938	7.09198e-06	0.000435956	4.66995				EZ976486	AGAP001520-RB	1e-10	protein phosphatase 1, regulatory (inhibitor) subunit 3|protein_coding|2R:5789031:5811072:1|gene:AGAP001520	EZ976486	AAEL011191-RA	1e-39	protein phosphatase 1 binding protein
1	123	86	GT_Af_SP_EZ978390_53230	EZ978390	RNA	1.28157	2.43103	7.52836	17.936	7.09603e-06	0.000435956	4.66932				EZ978390				EZ978390
1	125	254	GT_Af_Xhyb_EZ978354_95116	EZ978354	RNA	-1.52383	2.87554	8.94576	-17.9322	7.10382e-06	0.000435956	4.66811				EZ978354	AGAP009106-RA	7e-06	|protein_coding|3R:25648274:25649601:1|gene:AGAP009106	EZ978354
1	70	166	GT_Af_SP_EZ974419_210454	EZ974419	RNA	-1.27333	2.41719	9.33329	-17.9083	7.15251e-06	0.000436571	4.66058	pesc_anoga ame: full=pescadillo homolog		GO:0005730,GO:0005654,GO:0008283,GO:0006364	EZ974419				EZ974419
1	61	94	GT_Af_Xhyb_EZ926158_305108	EZ926158	RNA	1.48375	2.79674	10.3357	17.8945	7.18087e-06	0.000436571	4.65622				EZ926158				EZ926158
1	53	40	GT_Af_Xhyb_EZ930451_230569	EZ930451	RNA	1.83023	3.55593	10.6903	17.849	7.27518e-06	0.000436571	4.64183				EZ930451				EZ930451
1	71	21	GT_Af_SP_EZ973705_233094	EZ973705	RNA	1.2718	2.41463	11.5863	17.8426	7.28849e-06	0.000436571	4.63982	alpha-amylase		GO:0005975,GO:0043169,GO:0003824	EZ973705				EZ973705
1	95	124	GT_Af_Xhyb_EZ931137_67708	EZ931137	RNA	1.27009	2.41176	7.85303	17.8347	7.30516e-06	0.000436571	4.6373				EZ931137				EZ931137
1	71	242	GT_Af_Xhyb_EZ925939_248624	EZ925939	RNA	1.54951	2.92719	10.7408	17.8285	7.31813e-06	0.000436571	4.63534	sorbitol dehydrogenase		GO:0008270,GO:0016491,GO:0055114	EZ925939	AGAP003581-RA	5e-46	D-xylulose reductase A|protein_coding|2R:40335703:40336953:-1|gene:AGAP003581	EZ925939	AAEL011129-RA	4e-10	alcohol dehydrogenase
1	151	104	GT_Af_Xhyb_EZ923227_252499	EZ923227	RNA	1.60135	3.03426	11.0941	17.8219	7.33201e-06	0.000436571	4.63325				EZ923227				EZ923227
1	59	181	GT_Af_SP_EZ979433_258432	EZ979433	RNA	1.64484	3.12713	9.93013	17.8134	7.34999e-06	0.000436571	4.63055	isoform a	EC:2.3.1	GO:0008080,GO:0008152	EZ979433	AGAP001594-RA	0	|protein_coding|2R:6556959:6559112:-1|gene:AGAP001594	EZ979433
1	37	196	GT_Af_SP_EZ973925_7061	EZ973925	RNA	-1.30664	2.47365	12.7985	-17.7878	7.4045e-06	0.000437591	4.6224	ribonuclease uk114		GO:0006457,GO:0017148	EZ973925				EZ973925
1	48	163	GT_Af_SP_EZ975786_168107	EZ975786	RNA	-1.5157	2.85938	9.72424	-17.77	7.4426e-06	0.000437591	4.61674	gnbp		GO:0005975,GO:0004553	EZ975786	AGAP004455-RA	0	GNBPB1: 3-Glucan Binding Protein (BGBP)|protein_coding|2R:56680939:56682732:-1|gene:AGAP004455	EZ975786	AAEL003889-RA	6e-07	Gram-Negative Binding Protein (GNBP) or Beta-1 3-Glucan Binding Protein (BGBP).
1	102	193	GT_Af_Xhyb_EZ915887_251919	EZ915887	RNA	-1.29463	2.45314	12.1279	-17.7638	7.45592e-06	0.000437591	4.61476				EZ915887				EZ915887
1	92	261	GT_Af_SP_EZ978511_217474	EZ978511	RNA	-1.27818	2.42533	9.10553	-17.7433	7.50007e-06	0.000438443	4.60825	serine protease		GO:0008233	EZ978511				EZ978511
1	143	198	GT_Af_SP_EZ973964_283648	EZ973964	RNA	-1.54287	2.91374	11.1791	-17.6974	7.6004e-06	0.000442559	4.59358	serpin 11 non-inhibitory serine protease inhibitor		GO:0004867,GO:0008233	EZ973964	AGAP001377-RA	2e-16	SRPN11: serine protease inhibitor (serpin) 11|protein_coding|2R:4017727:4020192:1|gene:AGAP001377	EZ973964
1	2	130	GT_Af_SP_EZ973542_318921	EZ973542	RNA	1.5189	2.86572	9.79885	17.6687	7.66386e-06	0.000444422	4.5844				EZ973542	AGAP013336-RA	1e-08	|protein_coding|2R:23845513:23846011:1|gene:AGAP013336	EZ973542
1	38	241	GT_Af_Xhyb_EZ919733_51071	EZ919733	RNA	1.38267	2.60751	9.90785	17.6558	7.6925e-06	0.000444422	4.58028				EZ919733				EZ919733
1	151	196	GT_Af_Xhyb_EZ931908_144577	EZ931908	RNA	1.29937	2.46122	8.19425	17.6389	7.73047e-06	0.000444878	4.57484				EZ931908				EZ931908
1	152	61	GT_Af_SP_EZ975753_158053	EZ975753	RNA	-1.50624	2.84069	10.7673	-17.6089	7.79815e-06	0.000447034	4.56521				EZ975753	AGAP001718-RA	4e-38	|protein_coding|2R:8919553:8920874:-1|gene:AGAP001718	EZ975753
1	23	120	GT_Af_Xhyb_EZ921152_286908	EZ921152	RNA	-1.8611	3.63285	10.0082	-17.5772	7.87056e-06	0.000449442	4.555				EZ921152				EZ921152
1	48	52	GT_Af_Xhyb_EZ920619_305375	EZ920619	RNA	1.46542	2.76143	9.45884	17.5377	7.96168e-06	0.000452794	4.54228				EZ920619	AGAP000366-RA	1e-10	|protein_coding|X:6771323:6772153:-1|gene:AGAP000366	EZ920619
1	133	14	GT_Af_Xhyb_EZ973930_155010	EZ973930	RNA	-1.25147	2.38084	12.9471	-17.5225	7.99714e-06	0.000452794	4.53736	serine protease	EC:3.4.21	GO:0004252,GO:0006508	EZ973930				EZ973930
1	62	2	GT_Af_SP_EZ977325_169487	EZ977325	RNA	-1.37062	2.58581	8.65054	-17.5123	8.0211e-06	0.000452794	4.53406	relish		GO:0006355,GO:0003700,GO:0005634	EZ977325				EZ977325
1	148	121	GT_Af_Xhyb_EZ932646_144197	EZ932646	RNA	-1.25515	2.38692	12.8185	-17.4539	8.15964e-06	0.000458863	4.51512				EZ932646				EZ932646
1	20	248	GT_Af_Xhyb_EZ916542_314312	EZ916542	RNA	3.07144	8.40614	8.8771	17.3966	8.29814e-06	0.000464884	4.4965	ubiquitin c variant 2		GO:0007411,GO:0045893,GO:0005654,GO:0005515,GO:0051437,GO:0043066,GO:0051436,GO:0048167,GO:0097190,GO:0016567,GO:0042062,GO:0031145,GO:0030433,GO:0022627	EZ916542	AGAP001970-RA	6e-57	Polyubiquitin-B|protein_coding|2R:12992453:12993988:1|gene:AGAP001970	EZ916542	AAEL003888-RA	1e-06	ubiquitin
1	25	139	GT_Af_Xhyb_EZ922484_248964	EZ975363	RNA	1.33668	2.5257	8.52024	17.2854	8.57524e-06	0.000476275	4.46013	isoform a		GO:0005887,GO:0006836,GO:0005328,GO:0005332	EZ975363	AGAP009768-RA	3e-35	solute carrier family 6 (neurotransmitter transporter, GABA) member 1|protein_coding|3R:42645625:42647745:1|gene:AGAP009768	EZ975363	AAEL010681-RA	0	sodium/chloride dependent neurotransmitter transporter
1	138	80	GT_Af_SP_EZ920309_47041	EZ920309	RNA	1.38929	2.6195	13.8407	17.2322	8.71171e-06	0.000476275	4.44264				EZ920309				EZ920309
1	84	232	GT_Af_Xhyb_EZ931483_123694	EZ931483	RNA	1.22611	2.33935	10.3902	17.2242	8.73257e-06	0.000476275	4.43999	sorbitol dehydrogenase		GO:0008270,GO:0016491,GO:0055114	EZ931483				EZ931483
1	60	83	GT_Af_SP_EZ916779_259217	EZ916779	RNA	1.56809	2.96512	9.19114	17.2223	8.7375e-06	0.000476275	4.43936	drosophila nna1 isoform g	EC:3.4.17	GO:0017076,GO:0006508,GO:0004181,GO:0008270	EZ916779	AGAP000113-RB	0	|protein_coding|X:1805859:1816077:-1|gene:AGAP000113	EZ916779
1	157	203	GT_Af_Xhyb_EZ917092_264672	EZ917092	RNA	1.39253	2.62538	8.60857	17.2046	8.78352e-06	0.000476275	4.43354				EZ917092				EZ917092
1	50	77	GT_Af_Xhyb_EZ923106_168677	EZ923106	RNA	1.71335	3.27921	10.5388	17.1971	8.80316e-06	0.000476275	4.43107	nadh dehydrogenase subunit 2	EC:1.6.5.3	GO:0006810,GO:0016021,GO:0008137,GO:0005743,GO:0006120,GO:0070469	EZ923106	AGAP028360-RA	4e-06	ND2: NADH dehydrogenase subunit 2|protein_coding|Mt:203:1228:1|gene:AGAP028360	EZ923106	AAEL018658-RA	6e-14	NADH-ubiquinone oxidoreductase chain 2
1	134	34	GT_Af_Xhyb_EZ926153_122302	EZ926153	RNA	1.39067	2.62201	10.478	17.1951	8.80829e-06	0.000476275	4.43042				EZ926153				EZ926153
1	32	87	GT_Af_SP_EZ973879_31152	EZ973879	RNA	1.36907	2.58304	12.04	17.1903	8.82103e-06	0.000476275	4.42882	target of brain insulin		GO:0004553,GO:0005975	EZ973879				EZ973879
1	162	51	GT_Af_Xhyb_EZ931817_209712	EZ931817	RNA	-1.22222	2.33305	10.234	-17.1875	8.82828e-06	0.000476275	4.42791				EZ931817				EZ931817
1	102	89	GT_Af_Xhyb_EZ929840_112009	EZ929840	RNA	1.50749	2.84315	9.83796	17.1835	8.83883e-06	0.000476275	4.42659				EZ929840	AGAP000366-RA	2e-18	|protein_coding|X:6771323:6772153:-1|gene:AGAP000366	EZ929840
1	13	150	GT_Af_Xhyb_EZ915559_253336	EZ915559	RNA	-1.59491	3.02075	10.3259	-17.1771	8.85569e-06	0.000476275	4.42447				EZ915559				EZ915559
1	120	137	GT_Af_Xhyb_EZ922978_174909	EZ922978	RNA	1.96898	3.91492	11.0811	17.1287	8.9846e-06	0.000481458	4.40845				EZ922978				EZ922978
1	82	11	GT_Af_SP_EZ919671_95096	EZ919671	RNA	1.31844	2.49397	14.435	17.083	9.10834e-06	0.000483707	4.39328				EZ919671				EZ919671
1	140	215	GT_Af_Xhyb_EZ929889_230549	EZ929889	RNA	2.04853	4.13684	11.4918	17.0752	9.12968e-06	0.000483707	4.39069				EZ929889				EZ929889
1	14	60	GT_Af_SP_EZ974810_254778	EZ974810	RNA	-1.33627	2.52498	11.4184	-17.0689	9.14704e-06	0.000483707	4.38858	serine protease 14	EC:3.4.21	GO:0004252,GO:0006508	EZ974810				EZ974810
1	42	18	GT_Af_SP_EZ922831_245848	EZ922831	RNA	-1.25429	2.3855	11.8605	-17.0651	9.1574e-06	0.000483707	4.38732				EZ922831				EZ922831
1	157	61	GT_Af_SP_EZ968605_170994	EZ968605	RNA	-1.26617	2.40522	8.47557	-17.053	9.19063e-06	0.000483734	4.3833				EZ968605				EZ968605
1	18	168	GT_Af_Xhyb_EZ917276_300312	EZ917276	RNA	-1.23514	2.35405	9.88803	-17.031	9.25173e-06	0.000484117	4.37595				EZ917276				EZ917276
1	29	22	GT_Af_SP_EZ975565_299872	EZ975565	RNA	1.35372	2.5557	9.95623	17.0268	9.26336e-06	0.000484117	4.37456	cytochrome p450		GO:0020037,GO:0004497,GO:0005506,GO:0009055,GO:0055114	EZ975565				EZ975565
1	144	215	GT_Af_SP_EZ966614_45612	EZ966614	RNA	-1.33063	2.51513	8.54312	-16.9348	9.52391e-06	0.000495024	4.34377	something about silencing protein 10		GO:0016458,GO:0005634	EZ966614				EZ966614
1	146	60	GT_Af_Xhyb_EZ933016_20580	EZ933016	RNA	-1.23452	2.35303	11.2643	-16.908	9.6013e-06	0.000495024	4.33478				EZ933016				EZ933016
1	44	33	GT_Af_Xhyb_EZ932150_302258	EZ932150	RNA	-1.24341	2.36757	10.2865	-16.8995	9.62623e-06	0.000495024	4.3319				EZ932150				EZ932150
1	77	182	GT_Af_SP_EZ974723_44020	EZ974723	RNA	-1.56961	2.96824	11.1411	-16.8977	9.63137e-06	0.000495024	4.3313	venom allergen 5		GO:0005576	EZ974723	AGAP013192-RA	8e-147	Venom allergen|protein_coding|2R:36528412:36529582:1|gene:AGAP013192	EZ974723
1	111	41	GT_Af_Xhyb_EZ928498_268444	EZ928498	RNA	1.20265	2.30163	9.62126	16.8919	9.64841e-06	0.000495024	4.32934				EZ928498				EZ928498
1	94	157	GT_Af_Xhyb_EZ933193_259287	EZ933193	RNA	-1.20464	2.30479	10.6414	-16.878	9.689e-06	0.000495024	4.32468				EZ933193				EZ933193
1	9	49	GT_Af_Xhyb_EZ919437_49491	EZ919437	RNA	-1.75904	3.38472	11.661	-16.8525	9.76431e-06	0.000495024	4.31608				EZ919437	AGAP005563-RC	2e-20	Tret1: facilitated trehalose transporter Tret1|protein_coding|2L:17074324:17082025:1|gene:AGAP005563	EZ919437
1	126	249	GT_Af_Xhyb_EZ920353_286888	EZ920353	RNA	-1.52195	2.87178	13.4306	-16.8469	9.7811e-06	0.000495024	4.31417	serine protease		GO:0016787	EZ920353	AGAP010968-RA	1e-07	CLIPA9: CLIP-domain serine protease|protein_coding|3L:14000015:14001312:1|gene:AGAP010968	EZ920353
1	116	171	GT_Af_Xhyb_EZ933106_229059	EZ933106	RNA	-1.20565	2.30641	9.82909	-16.8448	9.78713e-06	0.000495024	4.31348				EZ933106				EZ933106
1	166	40	GT_Af_Xhyb_EZ933143_162421	EZ933143	RNA	-1.26888	2.40975	10.8169	-16.8382	9.80675e-06	0.000495024	4.31126				EZ933143				EZ933143
1	114	216	GT_Af_SP_EZ921227_224122	EZ921227	RNA	1.23657	2.35638	10.6825	16.8243	9.84825e-06	0.000495427	4.30656				EZ921227				EZ921227
1	122	182	GT_Af_SP_DQ910332_61744	DQ910332	RNA	1.25762	2.39102	11.38	16.8013	9.91759e-06	0.000497224	4.29877	d7-related 1 protein		GO:0005549,GO:0006810	DQ910332				DQ910332
1	117	229	GT_Af_Xhyb_EZ925213_230559	EZ925213	RNA	2.01142	4.0318	11.3526	16.7894	9.95365e-06	0.000497346	4.29473				EZ925213				EZ925213
1	54	1	GT_Af_Xhyb_EZ931718_250994	EZ931718	RNA	-1.2442	2.36888	10.1243	-16.7513	1.007e-05	0.000501202	4.28181				EZ931718				EZ931718
1	115	130	GT_Af_SP_EZ975732_78676	EZ975732	RNA	-1.20564	2.3064	12.3238	-16.7351	1.012e-05	0.000501202	4.2763	glycine cleavage system h protein		GO:0031405,GO:0005960,GO:0005739,GO:0019464	EZ975732				EZ975732
1	50	14	GT_Af_SP_EZ977702_229639	EZ977702	RNA	1.18866	2.27941	10.3839	16.7128	1.01891e-05	0.000501202	4.26873	cation proton antiporter		GO:0005903,GO:0015299,GO:0055085,GO:0006812,GO:0016021	EZ977702				EZ977702
1	96	35	GT_Af_Xhyb_EZ933188_30343	EZ933188	RNA	-1.25241	2.38238	11.0366	-16.6807	1.02901e-05	0.000501202	4.25777				EZ933188				EZ933188
1	4	149	GT_Af_Xhyb_EZ926091_123584	EZ926091	RNA	1.41409	2.66491	10.3603	16.6782	1.02978e-05	0.000501202	4.25693	sorbitol dehydrogenase		GO:0008270,GO:0016491,GO:0055114	EZ926091				EZ926091
1	150	212	GT_Af_Xhyb_EZ931576_106379	EZ931576	RNA	-1.21021	2.31372	10.3917	-16.6759	1.03052e-05	0.000501202	4.25613				EZ931576				EZ931576
1	85	195	GT_Af_SP_EZ918220_158063	EZ918220	RNA	1.27853	2.42592	10.0195	16.6715	1.0319e-05	0.000501202	4.25464				EZ918220				EZ918220
1	86	220	GT_Af_Xhyb_EZ925505_167309	EZ925505	RNA	-1.19558	2.29037	9.81585	-16.6597	1.03565e-05	0.000501202	4.25061	h aca ribonucleoprotein complex subunit 4	EC:5.4.99.12,EC:4.2.1.70	GO:0003723,GO:0004730,GO:0005730,GO:0006364,GO:0001522,GO:0009982,GO:0007281,GO:0030529	EZ925505				EZ925505
1	73	242	GT_Af_Xhyb_EZ923257_36991	EZ923257	RNA	1.33656	2.52549	8.74012	16.6591	1.03585e-05	0.000501202	4.25039				EZ923257				EZ923257
1	90	131	GT_Af_Xhyb_EZ929990_32788	EZ929990	RNA	1.20007	2.29751	11.6002	16.6488	1.03913e-05	0.000501202	4.24687				EZ929990				EZ929990
1	50	213	GT_Af_SP_EZ974405_159696	EZ974405	RNA	-1.18963	2.28094	12.5119	-16.6449	1.04036e-05	0.000501202	4.24556	apl1b		GO:0005515	EZ974405				EZ974405
1	104	129	GT_Af_SP_EZ978912_192094	EZ978912	RNA	1.1858	2.27489	9.27592	16.6129	1.05066e-05	0.00050452	4.23459	alpha-tocopherol transfer		GO:0016063,GO:0008431,GO:0007602,GO:0005501	EZ978912	AGAP002065-RA	1e-138	alpha-tocopherol transfer protein|protein_coding|2R:14723265:14724907:1|gene:AGAP002065	EZ978912
1	61	35	GT_Af_SP_EZ917021_90516	EZ917021	RNA	-1.17691	2.26092	10.0538	-16.545	1.0729e-05	0.000510828	4.21127	serine protease 14		GO:0008236	EZ917021				EZ917021
1	48	57	GT_Af_Xhyb_EZ921656_168497	EZ921656	RNA	-1.38223	2.6067	8.93603	-16.5009	1.08766e-05	0.000510828	4.19605				EZ921656				EZ921656
1	157	139	GT_Af_Xhyb_EZ925264_178453	EZ925264	RNA	2.05246	4.14813	11.4838	16.4962	1.08924e-05	0.000510828	4.19444				EZ925264				EZ925264
1	32	258	GT_Af_SP_EZ973932_259897	EZ973932	RNA	1.25627	2.38877	9.84001	16.4933	1.09023e-05	0.000510828	4.19342				EZ973932				EZ973932
1	40	34	GT_Af_SP_EZ973498_193752	EZ973498	RNA	1.18234	2.26945	10.5282	16.4837	1.09348e-05	0.000510828	4.19011	cytochrome p450		GO:0020037,GO:0004497,GO:0005506,GO:0009055,GO:0055114	EZ973498				EZ973498
1	69	32	GT_Af_SP_EZ971311_220188	EZ971311	RNA	1.2922	2.44902	10.6322	16.4832	1.09364e-05	0.000510828	4.18994				EZ971311				EZ971311
1	87	147	GT_Af_SP_EZ918572_37161	EZ918572	RNA	1.1806	2.26672	7.58909	16.4817	1.09415e-05	0.000510828	4.18942				EZ918572				EZ918572
1	86	32	GT_Af_Xhyb_EZ919344_46352	EZ919344	RNA	-1.20425	2.30417	10.6469	-16.4503	1.10487e-05	0.000510828	4.17856				EZ919344				EZ919344
1	156	260	GT_Af_Xhyb_EZ932910_158273	EZ932910	RNA	-1.17938	2.2648	10.0269	-16.4419	1.10777e-05	0.000510828	4.17564				EZ932910				EZ932910
1	90	108	GT_Af_Xhyb_EZ918476_28785	EZ918476	RNA	1.17001	2.25013	11.3613	16.4336	1.11062e-05	0.000510828	4.17278				EZ918476				EZ918476
1	38	57	GT_Af_SP_EZ973414_74368	EZ973414	RNA	-1.19398	2.28784	14.7275	-16.4288	1.11229e-05	0.000510828	4.1711	40s ribosomal protein s2		GO:0003735,GO:0005811,GO:0003723,GO:0015935,GO:0006412	EZ973414				EZ973414
1	19	161	GT_Af_SP_EZ976608_187486	EZ976608	RNA	1.18944	2.28064	10.0527	16.4227	1.11439e-05	0.000510828	4.169				EZ976608				EZ976608
1	7	29	GT_Af_SP_EZ974496_2611	EZ974496	RNA	-1.3364	2.52521	12.093	-16.4199	1.11537e-05	0.000510828	4.16802	nucleostemin 1		GO:0005622,GO:0050789	EZ974496				EZ974496
1	113	122	GT_Af_SP_EZ973670_82164	EZ973670	RNA	1.21667	2.32409	11.6054	16.4175	1.11622e-05	0.000510828	4.16717				EZ973670				EZ973670
1	36	106	GT_Af_Xhyb_EZ926031_44686	EZ926031	RNA	-1.16672	2.24501	9.86796	-16.4047	1.12066e-05	0.000510828	4.16274				EZ926031				EZ926031
1	141	8	GT_Af_SP_EZ924812_20380	EZ924812	RNA	1.21891	2.3277	10.0749	16.3919	1.12514e-05	0.000510828	4.1583				EZ924812				EZ924812
1	14	192	GT_Af_Xhyb_EZ925380_112379	EZ925380	RNA	1.49213	2.81304	9.5355	16.386	1.12722e-05	0.000510828	4.15624				EZ925380	AGAP000366-RA	5e-12	|protein_coding|X:6771323:6772153:-1|gene:AGAP000366	EZ925380
1	9	97	GT_Af_SP_EZ974524_287958	EZ974524	RNA	1.17066	2.25115	12.3626	16.3834	1.12814e-05	0.000510828	4.15533				EZ974524				EZ974524
1	49	97	GT_Af_SP_EZ976217_189464	EZ976217	RNA	1.1801	2.26592	8.79922	16.3798	1.12942e-05	0.000510828	4.15407	histone h2a-like		GO:0000786,GO:0003677,GO:0006334,GO:0005634	EZ976217	AGAP012895-RA	6e-85	histone H2A|protein_coding|UNKN:37137562:37138191:1|gene:AGAP012895	EZ976217	AAEL003862-RA	6e-39	histone H2A
1	27	240	GT_Af_SP_EZ923095_261872	EZ923095	RNA	-1.22609	2.33933	8.30567	-16.3651	1.13459e-05	0.000511388	4.14898				EZ923095				EZ923095
1	32	1	GT_Af_SP_EZ973642_199414	EZ973642	RNA	1.16317	2.23949	8.62271	16.3567	1.13757e-05	0.000511388	4.14605	malate mitochondrial-like	EC:1.1.1.37	GO:0006096,GO:0044262,GO:0005488,GO:0030060,GO:0006108,GO:0055114	EZ973642				EZ973642
1	56	135	GT_Af_SP_EZ967513_187416	EZ967513	RNA	-1.19116	2.28336	9.02424	-16.3248	1.14898e-05	0.00051495	4.13492				EZ967513				EZ967513
1	22	111	GT_Af_SP_EZ976403_294514	EZ976403	RNA	-1.20976	2.31299	10.9409	-16.3149	1.15257e-05	0.000515	4.13144	myoinositol oxygenase	EC:1.13.99.1	GO:0005737,GO:0005506,GO:0019310,GO:0050113,GO:0055114	EZ976403				EZ976403
1	7	231	GT_Af_Xhyb_EZ917262_266038	EZ917262	RNA	1.69275	3.23272	9.34485	16.3043	1.15639e-05	0.000515151	4.12775				EZ917262	AGAP000366-RA	4e-17	|protein_coding|X:6771323:6772153:-1|gene:AGAP000366	EZ917262
1	122	123	GT_Af_SP_EZ974697_48591	EZ974697	RNA	-1.17149	2.25245	10.5525	-16.2701	1.16886e-05	0.000519144	4.11577	deoxyribonuclease i		GO:0005488	EZ974697				EZ974697
1	57	218	GT_Af_Xhyb_EZ916493_112109	EZ916493	RNA	1.29898	2.46055	9.9015	16.2583	1.17322e-05	0.00051932	4.11163				EZ916493				EZ916493
1	1	179	GT_Af_SP_EZ917143_223152	EZ917143	RNA	-1.20536	2.30595	7.37109	-16.2445	1.17831e-05	0.00051932	4.10679				EZ917143				EZ917143
1	57	26	GT_Af_Xhyb_EZ974152_309107	EZ974152	RNA	1.22343	2.335	10.5475	16.235	1.18184e-05	0.00051932	4.10345	tubulin alpha-1 chain		GO:0007094,GO:0005874,GO:0045298,GO:0007052,GO:0051258,GO:0007018,GO:0019730,GO:0003924,GO:0005200,GO:0005819,GO:0005525	EZ974152				EZ974152
1	52	103	GT_Af_SP_EZ977562_49421	EZ977562	RNA	-1.28281	2.43313	8.78958	-16.2311	1.1833e-05	0.00051932	4.10207	serine proteinase stubble-like		GO:0003824	EZ977562				EZ977562
1	33	257	GT_Af_Xhyb_EZ915618_295724	EZ915618	RNA	-1.1998	2.29707	10.1483	-16.1836	1.20118e-05	0.000521321	4.08533	glucose dehydrogenase	EC:1.1.99.10	GO:0050660,GO:0005576,GO:0008430,GO:0004344,GO:0055114,GO:0006066	EZ915618	AGAP002557-RA	3e-56	glucose dehydrogenase (acceptor)|protein_coding|2R:22796675:22816458:-1|gene:AGAP002557	EZ915618	AAEL005769-RA	7e-08	glucose dehydrogenase
1	121	248	GT_Af_SP_EZ974586_211101	EZ974586	RNA	-1.18634	2.27574	11.0474	-16.1816	1.20192e-05	0.000521321	4.08465	leucyl-trna synthetase	EC:6.1.1.4,EC:6.1.1.16	GO:0004817,GO:0006423,GO:0004823,GO:0005524,GO:0006429,GO:0005737	EZ974586				EZ974586
1	2	144	GT_Af_Xhyb_EZ927804_101081	EZ922369	RNA	-1.19413	2.28807	10.3376	-16.1782	1.20321e-05	0.000521321	4.08344				EZ922369				EZ922369
1	155	49	GT_Af_Xhyb_EZ931445_267042	EZ931445	RNA	1.70239	3.2544	9.21877	16.1642	1.20855e-05	0.000521321	4.07851				EZ931445				EZ931445
1	153	153	GT_Af_Xhyb_EZ920064_178863	EZ920064	RNA	1.96188	3.8957	10.9101	16.1639	1.20865e-05	0.000521321	4.07841				EZ920064				EZ920064
1	1	140	GT_Af_Xhyb_EZ915905_169797	EZ915905	RNA	1.31834	2.49378	9.62471	16.163	1.20901e-05	0.000521321	4.07808				EZ915905				EZ915905
1	114	70	GT_Af_Xhyb_EZ915916_231439	EZ915916	RNA	1.26331	2.40046	11.3184	16.1173	1.22662e-05	0.000526402	4.06193				EZ915916				EZ915916
1	97	213	GT_Af_Xhyb_EZ917063_157143	EZ917063	RNA	1.20697	2.30853	11.1294	16.1054	1.23129e-05	0.000526402	4.05769				EZ917063				EZ917063
1	165	19	GT_Af_SP_EZ915545_256545	EZ915545	RNA	1.74691	3.35638	8.09054	16.1049	1.23147e-05	0.000526402	4.05752				EZ915545	AGAP001970-RA	4e-96	Polyubiquitin-B|protein_coding|2R:12992453:12993988:1|gene:AGAP001970	EZ915545	AAEL003888-RA	1e-07	ubiquitin
1	77	216	GT_Af_Xhyb_EZ919781_261652	EZ919781	RNA	-1.19171	2.28424	10.3287	-16.0926	1.23629e-05	0.000526939	4.05315				EZ919781				EZ919781
1	107	220	GT_Af_SP_EZ968234_73128	EZ968234	RNA	-1.25382	2.38472	8.76181	-16.0655	1.24697e-05	0.000529964	4.04354				EZ968234				EZ968234
1	12	248	GT_Af_Xhyb_EZ931148_114397	EZ931148	RNA	1.1417	2.20641	10.9589	16.0147	1.26732e-05	0.000535712	4.02546				EZ931148				EZ931148
1	63	117	GT_Af_Xhyb_EZ917952_16219	EZ917952	RNA	-1.29028	2.44575	12.1337	-16.0137	1.26774e-05	0.000535712	4.02508				EZ917952				EZ917952
1	113	149	GT_Af_SP_EZ966566_11688	EZ966566	RNA	1.14203	2.20691	10.5832	15.9731	1.28428e-05	0.000541156	4.01059				EZ966566				EZ966566
1	130	264	GT_Af_Xhyb_EZ925268_168907	EZ925268	RNA	-1.1881	2.27853	9.98813	-15.9591	1.29004e-05	0.000541217	4.00559				EZ925268				EZ925268
1	147	255	GT_Af_SP_EZ979597_78107	EZ979597	RNA	1.1768	2.26075	11.0331	15.9471	1.29502e-05	0.000541217	4.00128	glutamate decarboxylase		GO:0030170,GO:0019752,GO:0016831	EZ979597	AGAP002425-RA	0	Cysteine sulfinic acid decarboxylase|protein_coding|2R:21205238:21207556:1|gene:AGAP002425	EZ979597	AAEL010951-RB	2e-07	glutamate decarboxylase
1	167	35	GT_Af_Xhyb_EZ918014_16619	EZ918014	RNA	1.14434	2.21045	11.0339	15.9461	1.29541e-05	0.000541217	4.00094				EZ918014				EZ918014
1	103	255	GT_Af_SP_EZ973628_51757	EZ973628	RNA	1.14668	2.21403	9.38852	15.9359	1.29967e-05	0.000541468	3.99727	cg1600-pa		GO:0016491,GO:0001666,GO:0055114,GO:0008270	EZ973628				EZ973628
1	110	165	GT_Af_SP_EZ977242_201876	EZ977242	RNA	-1.16387	2.24057	9.25741	-15.9208	1.30597e-05	0.000542563	3.99186	serpin 3 inhibitory serine protease inhibitor		GO:0004867,GO:0008233	EZ977242				EZ977242
1	56	231	GT_Af_Xhyb_EZ978364_319851	EZ978364	RNA	-1.15896	2.23296	9.92678	-15.9042	1.31297e-05	0.000543945	3.98588	dopachrome conversion enzyme	EC:5.3.3.12	GO:0006583,GO:0004167,GO:0042435,GO:0005576,GO:0048066	EZ978364				EZ978364
1	15	201	GT_Af_SP_EZ967335_286508	EZ967335	RNA	-1.13005	2.18866	7.9991	-15.8389	1.34082e-05	0.000553932	3.96239				EZ967335				EZ967335
1	46	94	GT_Af_SP_EZ977251_274212	EZ977251	RNA	-1.13895	2.20221	10.7955	-15.8032	1.35638e-05	0.000558797	3.94948				EZ977251				EZ977251
1	79	70	GT_Af_SP_EZ977730_260577	EZ977730	RNA	-1.45588	2.74324	11.3004	-15.7856	1.36414e-05	0.000560434	3.94309	angiotensin-converting enzyme	EC:3.4.15	GO:0008241,GO:0007552,GO:0007289,GO:0005576,GO:0006508,GO:0016020,GO:0008270,GO:0008237,GO:0007291	EZ977730				EZ977730
1	102	266	GT_Af_SP_EZ916835_213241	EZ916835	RNA	-1.27377	2.41792	7.34507	-15.7549	1.37775e-05	0.000564014	3.93198	larval serum protein 2		GO:0005344,GO:0005616,GO:0045735,GO:0005811,GO:0006810	EZ916835				EZ916835
1	108	155	GT_Af_SP_EZ974477_48865	EZ974477	RNA	1.31748	2.4923	9.22838	15.7488	1.38048e-05	0.000564014	3.92976				EZ974477				EZ974477
1	38	41	GT_Af_SP_EZ918463_30592	EZ918463	RNA	1.28332	2.43398	12.2072	15.7337	1.38725e-05	0.000565219	3.92428				EZ918463				EZ918463
1	45	169	GT_Af_Xhyb_EZ931848_277825	EZ931848	RNA	-1.35065	2.55027	10.8873	-15.7214	1.3928e-05	0.00056592	3.91981				EZ931848				EZ931848
1	40	60	GT_Af_SP_EZ921505_40740	EZ921505	RNA	1.15506	2.22694	7.97815	15.707	1.39931e-05	0.00056701	3.91458				EZ921505				EZ921505
1	83	216	GT_Af_SP_EZ925537_235649	EZ925537	RNA	1.15784	2.23122	8.76846	15.6941	1.40521e-05	0.000567844	3.90987				EZ925537				EZ925537
1	69	38	GT_Af_Xhyb_EZ930066_90485	EZ930066	RNA	-1.20038	2.298	9.8171	-15.6838	1.40995e-05	0.000568207	3.9061	glucose dehydrogenase	EC:1.1.99.10	GO:0050660,GO:0005576,GO:0008430,GO:0004344,GO:0055114,GO:0006066	EZ930066				EZ930066
1	143	68	GT_Af_SP_EZ973608_5271	EZ973608	RNA	-1.2445	2.36936	8.77918	-15.6703	1.41616e-05	0.000569133	3.90117	s-adenosyl-l-homocysteine hydrolase	EC:3.3.1.1	GO:0004013,GO:0006730,GO:0005488	EZ973608				EZ973608
1	34	49	GT_Af_Xhyb_EZ930368_147570	EZ915443	RNA	-1.11404	2.16451	10.1364	-15.6621	1.41995e-05	0.000569133	3.89818				EZ915443				EZ915443
1	47	248	GT_Af_SP_EZ976572_89095	EZ976572	RNA	-1.11298	2.16292	10.3726	-15.6493	1.42587e-05	0.000569962	3.89352	serine protease		GO:0008233	EZ976572				EZ976572
1	53	92	GT_Af_SP_EZ975849_205922	EZ975849	RNA	-1.36361	2.57327	10.4643	-15.615	1.44194e-05	0.000573458	3.88096	importin alpha re-exporter		GO:0006367,GO:0016319,GO:0006357,GO:0051533,GO:0008283,GO:0032183,GO:0006611,GO:0006915,GO:0007402,GO:0006911,GO:0005737,GO:0040034,GO:0007419,GO:0008262,GO:0045892,GO:0007475,GO:0007286,GO:0003677,GO:0005669,GO:0003700,GO:0006606,GO:0048598,GO:0003729	EZ975849				EZ975849
1	87	236	GT_Af_Xhyb_EZ924561_321747	EZ924561	RNA	1.20674	2.30816	9.83374	15.6104	1.44409e-05	0.000573458	3.87928				EZ924561				EZ924561
1	115	24	GT_Af_SP_EZ977266_228072	EZ977266	RNA	-1.21972	2.32901	9.32909	-15.5847	1.45633e-05	0.000573458	3.86983	sodium shloride dependent amino acid transporter		GO:0005887,GO:0006836,GO:0005328	EZ977266				EZ977266
1	65	38	GT_Af_Xhyb_EZ923785_228649	EZ923785	RNA	-1.37725	2.59773	8.82557	-15.5787	1.45917e-05	0.000573458	3.86764	serine protease 14	EC:3.4.21	GO:0004252,GO:0006508	EZ923785				EZ923785
1	37	254	GT_Af_SP_EZ975528_198434	EZ975528	RNA	-1.26243	2.399	9.97486	-15.568	1.4643e-05	0.000573458	3.8637	atp-dependent rna helicase ddx24		GO:0004386,GO:1901363,GO:0097159	EZ975528				EZ975528
1	54	104	GT_Af_Xhyb_EZ925493_277035	EZ925493	RNA	2.06116	4.17323	12.0271	15.5672	1.46468e-05	0.000573458	3.86342				EZ925493				EZ925493
1	17	150	GT_Af_Xhyb_EZ930561_113382	EZ930561	RNA	-1.50672	2.84163	12.1806	-15.5662	1.46519e-05	0.000573458	3.86303	purine biosynthesis protein pur6	EC:4.1.1.21,EC:6.3.2.6	GO:0004639,GO:0004638,GO:0005524,GO:0006189	EZ930561	AGAP000180-RA	4e-59	phosphoribosylaminoimidazole carboxylase|protein_coding|X:3000116:3001857:1|gene:AGAP000180	EZ930561	AAEL003606-RA	1e-16	purine biosynthesis protein 6, pur6
1	59	210	GT_Af_SP_DQ910331_63479	DQ910331	RNA	1.11005	2.15853	11.8197	15.5652	1.46563e-05	0.000573458	3.86269	d7-related 1 protein		GO:0005549,GO:0006810	DQ910331				DQ910331
1	29	231	GT_Af_SP_EZ974495_296274	EZ974495	RNA	-1.24042	2.36267	11.6215	-15.5384	1.4786e-05	0.000576347	3.85281	low density lipoprotein receptor adapter protein 1		GO:0044464	EZ974495				EZ974495
1	14	80	GT_Af_SP_EZ918091_292213	EZ918091	RNA	-1.10745	2.15465	14.0386	-15.5338	1.48081e-05	0.000576347	3.85113	translationally controlled tumor protein		GO:0005737,GO:0005509	EZ918091				EZ918091
1	152	4	GT_Af_SP_EZ976876_230869	EZ976876	RNA	1.11027	2.15886	9.58581	15.4665	1.514e-05	0.000585678	3.82627	dedicator of cytokinesis protein 1		GO:0035212,GO:0001726,GO:0007391,GO:0000902,GO:0005085,GO:0007519,GO:0007523,GO:0051020,GO:0007520,GO:0005525	EZ976876	AGAP004320-RA	2e-25	Dedicator of cytokinesis protein 1|protein_coding|2R:54419522:54431959:-1|gene:AGAP004320	EZ976876	AAEL007589-RA	7e-07	Dedicator of cytokinesis protein 2
1	115	46	GT_Af_Xhyb_EZ932919_269470	EZ932919	RNA	1.2161	2.32317	9.96702	15.4626	1.51594e-05	0.000585678	3.82483				EZ932919				EZ932919
1	92	220	GT_Af_Xhyb_EZ926254_261412	EZ926254	RNA	-1.16096	2.23606	11.0144	-15.4612	1.51666e-05	0.000585678	3.82429				EZ926254				EZ926254
1	22	64	GT_Af_SP_EZ974077_119000	EZ974077	RNA	-1.38728	2.61586	10.5114	-15.4366	1.52901e-05	0.000587429	3.8152	h aca ribonucleoprotein complex subunit 4	EC:5.4.99.12,EC:4.2.1.70	GO:0003723,GO:0004730,GO:0005730,GO:0006364,GO:0005515,GO:0001522,GO:0009982,GO:0007281,GO:0030529	EZ974077				EZ974077
1	82	187	GT_Af_Xhyb_EZ915786_154260	EZ915786	RNA	-1.10661	2.15339	10.2457	-15.4347	1.53002e-05	0.000587429	3.81446				EZ915786				EZ915786
1	80	40	GT_Af_SP_EZ966553_30772	EZ966553	RNA	-1.11563	2.1669	10.5304	-15.4285	1.53312e-05	0.000587429	3.81219				EZ966553				EZ966553
1	116	206	GT_Af_SP_EZ975978_321237	EZ975978	RNA	1.1491	2.21776	8.75784	15.4121	1.54146e-05	0.000589101	3.8061	heat shock protein beta-1-like isoform 1		GO:0009408	EZ975978				EZ975978
1	153	195	GT_Af_Xhyb_EZ930665_146297	EZ930665	RNA	-1.13396	2.1946	9.67544	-15.3509	1.57309e-05	0.000597317	3.78329				EZ930665				EZ930665
1	41	65	GT_Af_Xhyb_EZ970865_295424	EZ970865	RNA	-1.73557	3.33012	9.85737	-15.3509	1.57309e-05	0.000597317	3.78329	serine protease 14	EC:3.4.21	GO:0004252,GO:0006508	EZ970865	AGAP003250-RA	5e-10	CLIPB4: CLIP-domain serine protease|protein_coding|2R:34471874:34473722:-1|gene:AGAP003250	EZ970865
1	67	179	GT_Af_Xhyb_EZ931380_270042	EZ931380	RNA	1.11954	2.17278	11.3581	15.3471	1.57508e-05	0.000597317	3.78188				EZ931380				EZ931380
1	159	18	GT_Af_Xhyb_EZ918658_287308	EZ918658	RNA	-1.21243	2.31727	11.7413	-15.3199	1.58938e-05	0.000601201	3.77172	purine biosynthesis protein pur6	EC:4.1.1.21,EC:6.3.2.6	GO:0004639,GO:0004638,GO:0005524,GO:0006189	EZ918658				EZ918658
1	51	233	GT_Af_SP_EZ979571_62410	EZ979571	RNA	-1.1889	2.27979	10.1998	-15.2812	1.61002e-05	0.000607042	3.75723	clipb14	EC:3.4.21	GO:0004252,GO:0006508	EZ979571				EZ979571
1	33	215	GT_Af_SP_EZ923404_179993	EZ923404	RNA	1.34872	2.54686	9.12062	15.2685	1.61687e-05	0.000607042	3.75246				EZ923404				EZ923404
1	9	48	GT_Af_SP_EZ974724_211201	EZ974724	RNA	1.5697	2.96843	8.928	15.2561	1.62359e-05	0.000607042	3.7478	par domain protein		GO:0007067,GO:0040007,GO:0007584,GO:0006355,GO:0007623,GO:0043565,GO:0003700,GO:0042023,GO:0042803,GO:0005634,GO:0006351	EZ974724	AGAP006376-RB	0	PDP1: PAR-domain protein 1|protein_coding|2L:30796298:30826776:1|gene:AGAP006376	EZ974724	AAEL005255-RA	9e-08	PAR-domain protein 1
1	41	126	GT_Af_SP_EZ979988_220858	EZ979988	RNA	1.32881	2.51195	8.96757	15.2552	1.62407e-05	0.000607042	3.74747				EZ979988				EZ979988
1	5	243	GT_Af_SP_EZ974619_243279	EZ974619	RNA	1.32026	2.49712	12.6048	15.242	1.63126e-05	0.000607042	3.74251				EZ974619				EZ974619
1	100	138	GT_Af_SP_EZ968588_107159	EZ968588	RNA	1.1505	2.21991	11.5909	15.2377	1.63359e-05	0.000607042	3.7409				EZ968588				EZ968588
1	10	76	GT_Af_SP_EZ966230_12978	EZ966230	RNA	-1.53685	2.90161	9.0778	-15.2262	1.63994e-05	0.000607042	3.73654				EZ966230	AGAP002961-RA	5e-73	ribosomal RNA-processing protein 12|protein_coding|2R:30132598:30137317:1|gene:AGAP002961	EZ966230	AAEL011960-RA	1e-06	conserved hypothetical protein
1	82	34	GT_Af_Xhyb_EZ973415_591	EZ915734	RNA	-1.21119	2.31528	14.5399	-15.2207	1.64296e-05	0.000607042	3.73447	60s acidic ribosomal protein p0	EC:4.2.99.18	GO:0006281,GO:0003735,GO:0003906,GO:0006414,GO:0042254,GO:0005811,GO:0022625,GO:0005634	EZ915734				EZ915734
1	19	114	GT_Af_SP_EZ972021_82469	EZ972021	RNA	1.12492	2.1809	8.25019	15.2127	1.64735e-05	0.000607042	3.73147				EZ972021				EZ972021
1	9	102	GT_Af_Xhyb_EZ926706_217834	EZ927148	RNA	-1.37507	2.5938	11.2027	-15.2122	1.64762e-05	0.000607042	3.73129				EZ927148	AGAP002557-RA	6e-26	glucose dehydrogenase (acceptor)|protein_coding|2R:22796675:22816458:-1|gene:AGAP002557	EZ927148
1	159	97	GT_Af_Xhyb_EZ973607_102339	EZ915516	RNA	1.75318	3.37101	13.8851	20.2284	2.41012e-05	0.000733872	3.73026	myosin heavy chain		GO:0032982,GO:0003779,GO:0005524,GO:0003774	EZ915516	AGAP010147-RK	0	myosin heavy chain|protein_coding|3R:49458955:49484075:1|gene:AGAP010147	EZ915516	AAEL005733-RA	0	myosin heavy chain, nonmuscle or smooth muscle
1	6	54	GT_Af_Xhyb_EZ920875_210801	EZ932798	RNA	-1.17434	2.2569	10.706	-15.208	1.64997e-05	0.000607042	3.72969				EZ932798				EZ932798
1	58	160	GT_Af_SP_EZ975597_71022	EZ975597	RNA	-1.08062	2.11494	9.90123	-15.184	1.66328e-05	0.000610418	3.72066	mitochondrial ribosomal protein l15		GO:0005762,GO:0003735,GO:0006412	EZ975597				EZ975597
1	134	229	GT_Af_Xhyb_EZ926939_268524	EZ926939	RNA	1.61197	3.05669	11.4819	15.1746	1.66857e-05	0.000610847	3.71708				EZ926939				EZ926939
1	68	178	GT_Af_SP_EZ975608_230959	EZ975608	RNA	-1.373	2.59008	12.2435	-15.1271	1.69543e-05	0.000617763	3.69913				EZ975608				EZ975608
1	74	257	GT_Af_Xhyb_EZ925148_97845	EZ925148	RNA	1.087	2.12431	8.9575	15.1264	1.69582e-05	0.000617763	3.69887	atp synthase subunit mitochondrial-like		GO:0045261,GO:0015986,GO:0046961,GO:0046933	EZ925148	AGAP007966-RC	3e-52	F-type H+-transporting ATPase subunit gamma|protein_coding|3R:3386745:3388154:1|gene:AGAP007966	EZ925148	AAEL008848-RA	7e-26	ATP synthase gamma subunit
1	107	121	GT_Af_SP_EZ973518_81519	EZ973518	RNA	-1.1014	2.14563	12.1878	-15.1142	1.70284e-05	0.000618797	3.69422	ribosome biogenesis protein rlp24		GO:0003735,GO:0042254,GO:0022625,GO:0006412	EZ973518				EZ973518
1	88	32	GT_Af_SP_EZ966229_246252	EZ966229	RNA	-1.10217	2.14678	9.59849	-15.0956	1.71357e-05	0.00062117	3.68716	organic cation transporter protein		GO:0016020,GO:0015101,GO:0055085,GO:0008643	EZ966229				EZ966229
1	50	78	GT_Af_Xhyb_EZ921894_47931	EZ921894	RNA	-1.07264	2.10328	11.1308	-15.0857	1.71929e-05	0.00062172	3.68341	translocon-associated protein subunit gamma-like		GO:0005784,GO:0030176,GO:0005811,GO:0006613	EZ921894				EZ921894
1	132	95	GT_Af_SP_EZ973957_42042	EZ973957	RNA	-1.08181	2.11669	12.5422	-15.0682	1.72951e-05	0.000623889	3.67675	isoform f		GO:0005811	EZ973957				EZ973957
1	125	32	GT_Af_SP_EZ973617_76297	EZ973617	RNA	-1.14523	2.21181	14.1136	-14.9972	1.77167e-05	0.000637542	3.64964	clipa6 protein	EC:3.4.21	GO:0004252,GO:0006508	EZ973617				EZ973617
1	109	135	GT_Af_SP_EZ921599_45632	EZ921599	RNA	1.17694	2.26096	14.2444	14.9865	1.77814e-05	0.000637881	3.64554				EZ921599				EZ921599
1	169	85	GT_Af_Xhyb_EZ923099_161684	EZ923099	RNA	-1.63305	3.10169	10.5546	-14.9813	1.78124e-05	0.000637881	3.64358				EZ923099				EZ923099
1	19	222	GT_Af_SP_EZ973463_200674	EZ973463	RNA	-1.11584	2.1672	12.8783	-14.9651	1.79111e-05	0.000639869	3.63736				EZ973463	AGAP006275-RA	2e-17	|protein_coding|2L:29082536:29083876:1|gene:AGAP006275	EZ973463
1	8	190	GT_Af_SP_EZ917820_294614	EZ917820	RNA	2.409	5.31105	8.75132	14.9533	1.7983e-05	0.000640887	3.63285				EZ917820	AGAP000820-RA	5e-162	CPR125: cuticular protein RR-2 family 125|protein_coding|X:15282061:15283387:-1|gene:AGAP000820	EZ917820	AAEL003049-RA	4e-09	pupal cuticle protein 78E, putative
1	76	65	GT_Af_Xhyb_EZ924668_87398	EZ924668	RNA	-1.14845	2.21675	12.8273	-14.944	1.80401e-05	0.000641331	3.62928				EZ924668				EZ924668
1	52	171	GT_Af_SP_EZ974321_161369	EZ974321	RNA	-1.1709	2.25152	10.72	-14.9372	1.80822e-05	0.000641331	3.62666	isovaleryl coenzyme a dehydrogenase	EC:1.3.99.10	GO:0050660,GO:0009055,GO:0005759,GO:0008470,GO:0006552,GO:0055114	EZ974321				EZ974321
1	30	7	GT_Af_SP_EZ970074_84229	EZ970074	RNA	-1.15152	2.22148	7.79424	-14.9153	1.8218e-05	0.000644603	3.61823				EZ970074				EZ970074
1	154	25	GT_Af_Xhyb_EU852645_62060	EU852645	RNA	1.06084	2.08615	8.6204	14.8948	1.83463e-05	0.000647593	3.61033	cytochrome p450		GO:0020037,GO:0004497,GO:0005506,GO:0009055,GO:0055114	EU852645				EU852645
1	89	146	GT_Af_SP_EZ923708_294304	EZ923708	RNA	-1.17203	2.25328	10.3665	-14.8623	1.85515e-05	0.000653279	3.5978				EZ923708				EZ923708
1	21	77	GT_Af_Xhyb_EZ918292_16599	EZ918292	RNA	1.43606	2.70581	9.72388	14.8332	1.87376e-05	0.000658265	3.58655				EZ918292	AGAP000366-RA	2e-19	|protein_coding|X:6771323:6772153:-1|gene:AGAP000366	EZ918292
1	10	99	GT_Af_Xhyb_EZ924430_111127	EZ924430	RNA	-1.17182	2.25295	13.0531	-14.8149	1.88561e-05	0.000660855	3.57945				EZ924430				EZ924430
1	102	45	GT_Af_SP_EZ966635_44170	EZ966635	RNA	1.05291	2.07471	7.45816	14.808	1.89007e-05	0.000660855	3.57679				EZ966635				EZ966635
1	24	56	GT_Af_SP_EZ919915_62440	EZ919915	RNA	1.06876	2.09763	9.04705	14.7918	1.90061e-05	0.000662972	3.57052				EZ919915				EZ919915
1	41	64	GT_Af_SP_EZ919484_84109	EZ919484	RNA	1.40118	2.64118	9.7636	14.7601	1.92151e-05	0.000665491	3.55819				EZ919484				EZ919484
1	119	215	GT_Af_Xhyb_EZ926300_224822	EZ926300	RNA	-1.53125	2.89037	12.0526	-14.7565	1.92394e-05	0.000665491	3.55677	purine biosynthesis protein pur6	EC:4.1.1.21,EC:6.3.2.6	GO:0004639,GO:0004638,GO:0005524,GO:0006189	EZ926300	AGAP000180-RA	4e-53	phosphoribosylaminoimidazole carboxylase|protein_coding|X:3000116:3001857:1|gene:AGAP000180	EZ926300	AAEL003606-RA	5e-19	purine biosynthesis protein 6, pur6
1	107	17	GT_Af_Xhyb_EZ929678_307164	EZ929678	RNA	-1.34404	2.53861	10.167	-14.7343	1.93874e-05	0.000665491	3.54813				EZ929678				EZ929678
1	114	210	GT_Af_Xhyb_EZ925438_10728	EZ925438	RNA	-1.4446	2.72188	11.3222	-14.7312	1.94077e-05	0.000665491	3.54695				EZ925438				EZ925438
1	7	89	GT_Af_Xhyb_EZ927148_313082	EZ924008	RNA	-1.46106	2.7531	11.2399	-14.7256	1.94457e-05	0.000665491	3.54474				EZ924008	AGAP002557-RA	9e-25	glucose dehydrogenase (acceptor)|protein_coding|2R:22796675:22816458:-1|gene:AGAP002557	EZ924008
1	60	228	GT_Af_SP_EZ974334_218327	EZ974334	RNA	-1.06223	2.08816	10.5932	-14.7244	1.94535e-05	0.000665491	3.54429	monocarboxylate transporter		GO:0055085	EZ974334				EZ974334
1	14	257	GT_Af_SP_EZ966763_298289	EZ966763	RNA	-1.06657	2.09445	10.288	-14.7226	1.94658e-05	0.000665491	3.54358				EZ966763				EZ966763
1	20	70	GT_Af_SP_EZ973376_277805	EZ973376	RNA	-1.06075	2.08601	11.1461	-14.7179	1.94975e-05	0.000665491	3.54174				EZ973376				EZ973376
1	161	52	GT_Af_Xhyb_EZ920968_320925	EZ920968	RNA	-1.27027	2.41207	13.8285	-14.7123	1.95354e-05	0.000665491	3.53955				EZ920968				EZ920968
1	150	28	GT_Af_SP_EZ973585_12568	EZ973585	RNA	-1.13637	2.19827	11.9258	-14.706	1.95778e-05	0.000665491	3.53711				EZ973585				EZ973585
1	1	206	GT_Af_SP_EZ979435_157203	EZ979435	RNA	-1.25734	2.39055	7.5461	-14.7031	1.95978e-05	0.000665491	3.53596				EZ979435				EZ979435
1	130	148	GT_Af_SP_EZ925511_113102	EZ925511	RNA	1.62069	3.07523	9.53394	14.7001	1.96183e-05	0.000665491	3.53478				EZ925511				EZ925511
1	40	133	GT_Af_SP_EZ975397_98235	EZ975397	RNA	-1.17994	2.26568	11.0403	-14.6746	1.97925e-05	0.000669864	3.52481	retinoid-inducible serine carboxypeptidase	EC:3.4.16	GO:0004185,GO:0006508	EZ975397				EZ975397
1	1	142	GT_Af_SP_EZ978648_70882	EZ978648	RNA	1.04513	2.06355	7.43823	14.663	1.98718e-05	0.000671014	3.5203				EZ978648				EZ978648
1	57	139	GT_Af_SP_EZ973362_65908	EZ973362	RNA	1.08449	2.12062	9.06752	14.6564	1.99176e-05	0.000671028	3.5177	long wavelength partial		GO:0004930,GO:0007602,GO:0018298,GO:0007186,GO:0009881,GO:0007601,GO:0016021	EZ973362				EZ973362
1	13	172	GT_Af_Xhyb_EZ927881_144077	EZ928899	RNA	-1.04323	2.06084	12.6937	-14.6224	2.01549e-05	0.000675385	3.50434				EZ928899				EZ928899
1	35	247	GT_Af_SP_EZ923358_134034	EZ923358	RNA	-1.26518	2.40357	13.8633	-14.6191	2.01781e-05	0.000675385	3.50305	cathepsin l	EC:3.4.22	GO:0005576,GO:0006508,GO:0005811,GO:0006810,GO:0005215,GO:0004197	EZ923358				EZ923358
1	167	81	GT_Af_Xhyb_EZ916863_8741	EZ916863	RNA	-1.22036	2.33006	13.7405	-14.6155	2.02029e-05	0.000675385	3.50166	elongation factor 1-alpha		GO:0005737,GO:0003746,GO:0005525,GO:0006414,GO:0003924	EZ916863				EZ916863
1	34	182	GT_Af_SP_EZ974331_228272	EZ974331	RNA	-1.04664	2.06571	11.0522	-14.6114	2.02323e-05	0.000675385	3.50002	cysteine dioxygenase	EC:1.13.11.20	GO:0046439,GO:0017172,GO:0005506,GO:0055114	EZ974331				EZ974331
1	34	238	GT_Af_SP_EZ916998_177128	EZ916998	RNA	1.45832	2.74789	13.7693	14.5997	2.03147e-05	0.000675385	3.49543				EZ916998				EZ916998
1	15	17	GT_Af_SP_EZ923832_52767	EZ923832	RNA	1.20071	2.29853	11.3743	14.5988	2.03209e-05	0.000675385	3.49509				EZ923832				EZ923832
1	32	209	GT_Af_SP_EZ970994_245990	EZ970994	RNA	-1.03673	2.05157	7.72447	-14.5798	2.04561e-05	0.000677416	3.4876				EZ970994				EZ970994
1	47	29	GT_Af_SP_EZ924728_175039	EZ924728	RNA	-1.04327	2.0609	9.9994	-14.5774	2.04736e-05	0.000677416	3.48664				EZ924728				EZ924728
1	161	184	GT_Af_Xhyb_EZ929588_269420	EZ929588	RNA	1.50326	2.83482	11.7786	14.5692	2.0532e-05	0.00067783	3.48343				EZ929588				EZ929588
1	96	200	GT_Af_Xhyb_EZ921291_300132	EZ921291	RNA	-1.04267	2.06004	12.0524	-14.5453	2.07042e-05	0.000681994	3.474				EZ921291				EZ921291
1	63	148	GT_Af_SP_EZ974226_2241	EZ974226	RNA	1.04081	2.05739	10.8455	14.5174	2.09077e-05	0.000687165	3.46296				EZ974226				EZ974226
1	62	210	GT_Af_SP_EZ916435_158623	EZ916435	RNA	-1.04329	2.06092	10.1433	-14.4863	2.11375e-05	0.000693178	3.45062	phosphoribosylglycinamide formyltransferase	EC:6.3.4.13,EC:6.3.3.1,EC:2.1.2.2	GO:0009113,GO:0030145,GO:0005524,GO:0004637,GO:0004641,GO:0005737,GO:0008168,GO:0004644,GO:0006189	EZ916435				EZ916435
1	157	207	GT_Af_Xhyb_EZ920676_122792	EZ920676	RNA	2.30246	4.93299	11.1896	14.4778	2.12007e-05	0.000693714	3.44724				EZ920676	AGAP002350-RE	5e-66	troponin T, fast skeletal muscle|protein_coding|2R:20517932:20530180:1|gene:AGAP002350	EZ920676	AAEL002417-RC	3e-12	troponin t, invertebrate
1	108	255	GT_Af_SP_EZ916340_314322	EZ916340	RNA	1.3578	2.56293	12.5107	14.4677	2.12761e-05	0.000694642	3.44324	tropomyosin invertebrate		GO:0003779,GO:0005862,GO:0007507	EZ916340				EZ916340
1	62	223	GT_Af_SP_EZ974615_82499	EZ974615	RNA	1.03637	2.05106	11.5297	14.448	2.1424e-05	0.000697932	3.43541	mitochondrial transcription factor b1	EC:2.1.1	GO:0003712,GO:0046677,GO:0000154,GO:0006417,GO:0006390,GO:0000179,GO:0005759	EZ974615	AGAP012129-RA	6e-47	dimethyladenosine transferase 1, mitochondrial|protein_coding|3L:37935004:37936459:1|gene:AGAP012129	EZ974615
1	55	84	GT_Af_Xhyb_EZ920126_86649	EZ920126	RNA	1.07	2.09944	10.4488	14.4391	2.14915e-05	0.000698281	3.43186				EZ920126				EZ920126
1	59	192	GT_Af_SP_EZ975257_237399	EZ975257	RNA	1.1494	2.21822	10.7703	14.4291	2.15671e-05	0.000698281	3.42789				EZ975257				EZ975257
1	50	228	GT_Af_Xhyb_EZ916301_89045	EZ916301	RNA	-1.15226	2.22262	8.0815	-14.4232	2.16121e-05	0.000698281	3.42554	serine protease serpin		GO:0004867,GO:0008233	EZ916301				EZ916301
1	121	137	GT_Af_SP_EZ924929_286278	EZ924929	RNA	-1.09718	2.13936	11.0385	-14.4217	2.16236e-05	0.000698281	3.42494				EZ924929				EZ924929
1	7	236	GT_Af_SP_EZ976516_46665	EZ976516	RNA	-1.1392	2.20259	9.79531	-14.4142	2.16807e-05	0.000698599	3.42196	er lumen protein retaining receptor		GO:0046923,GO:0006621,GO:0016021	EZ976516				EZ976516
1	136	104	GT_Af_SP_EZ980295_250644	EZ980295	RNA	1.04268	2.06006	9.12307	14.3928	2.18455e-05	0.000702381	3.4134	copper zinc superoxide dismutase 3b	EC:1.15.1.1	GO:0005507,GO:0006801,GO:0004784,GO:0055114,GO:0008270,GO:0009536	EZ980295				EZ980295
1	35	94	GT_Af_Xhyb_EZ918332_173589	EZ918332	RNA	1.04341	2.06109	10.9155	14.3729	2.19996e-05	0.000705802	3.40546	udp-glucuronosyltransferase 2b4 isoform 2		GO:0016740	EZ918332	AGAP007990-RA	1e-05	Glucosyl/glucuronosyl transferases|protein_coding|3R:3835048:3836853:-1|gene:AGAP007990	EZ918332
1	46	263	GT_Af_Xhyb_EZ930303_149248	EZ930303	RNA	1.0249	2.03482	11.6846	14.3632	2.20755e-05	0.000706703	3.40157	protocadherin-like wing polarity protein stan-like		GO:0005975,GO:0043169,GO:0003824	EZ930303				EZ930303
1	125	177	GT_Af_SP_EZ920504_253069	EZ920504	RNA	1.07469	2.10627	9.0532	14.354	2.21481e-05	0.000707496	3.39786				EZ920504				EZ920504
1	91	216	GT_Af_SP_EZ966295_159495	EZ966295	RNA	1.04287	2.06032	8.66193	14.3181	2.24315e-05	0.000713659	3.38348	innexin inx2		GO:0005921,GO:0016331,GO:0005886,GO:0016021,GO:0042048,GO:0005243,GO:0007440	EZ966295				EZ966295
1	135	32	GT_Af_Xhyb_EZ920596_83979	EZ920596	RNA	1.08818	2.12606	8.0569	14.3174	2.24376e-05	0.000713659	3.38318				EZ920596				EZ920596
1	16	216	GT_Af_Xhyb_EZ918247_77747	EZ915858	RNA	-1.14327	2.20881	13.6664	-14.2702	2.28177e-05	0.000716708	3.38126				EZ915858				EZ915858
1	140	4	GT_Af_SP_EZ978951_60074	EZ978951	RNA	1.03991	2.05609	9.48927	14.3059	2.25292e-05	0.000715038	3.37857				EZ978951				EZ978951
1	1	102	GT_Af_Xhyb_EZ930817_147550	EZ930817	RNA	-1.07439	2.10583	9.55708	-14.294	2.26245e-05	0.000716524	3.3738				EZ930817				EZ930817
1	114	162	GT_Af_SP_EZ967158_202064	EZ967158	RNA	-1.06394	2.09064	10.2599	-14.2813	2.27273e-05	0.000716708	3.36867	vitellogenin receptor		GO:0022412,GO:0007292,GO:0030135	EZ967158				EZ967158
1	147	211	GT_Af_SP_EZ974437_172264	EZ974437	RNA	1.01532	2.02135	8.91971	14.2793	2.27431e-05	0.000716708	3.36789				EZ974437				EZ974437
1	3	229	GT_Af_SP_EZ977872_118632	EZ977872	RNA	1.07821	2.11141	9.06425	14.2694	2.28242e-05	0.000716708	3.36387	cuticle protein		GO:0042302	EZ977872				EZ977872
1	18	121	GT_Af_Xhyb_EZ922752_231929	EZ922752	RNA	-1.97483	3.93083	13.5617	-14.2502	2.29804e-05	0.000720086	3.35615				EZ922752	AGAP008141-RA	3e-15	argininosuccinate lyase|protein_coding|3R:6123643:6125789:1|gene:AGAP008141	EZ922752
1	32	104	GT_Af_SP_EZ925928_115044	EZ925928	RNA	-1.30014	2.46253	12.8773	-14.2331	2.31214e-05	0.000722264	3.34924	pescadillo homolog		GO:0005730,GO:0005654,GO:0008283,GO:0006364	EZ925928				EZ925928
1	124	263	GT_Af_Xhyb_EZ920031_38390	EZ920031	RNA	-1.11843	2.17111	13.0662	-14.2299	2.31476e-05	0.000722264	3.34795				EZ920031				EZ920031
1	52	77	GT_Af_SP_EZ974027_68298	EZ974027	RNA	-1.01232	2.01715	11.7234	-14.2155	2.32678e-05	0.000724486	3.3421	amp dependent ligase	EC:6.2.1.3	GO:0001676,GO:0004467	EZ974027				EZ974027
1	102	128	GT_Af_Xhyb_AY987359_173989	AY987359	RNA	1.0105	2.01461	8.74464	14.1922	2.34626e-05	0.000729016	3.33267	cytochrome p450		GO:0020037,GO:0004497,GO:0005506,GO:0009055,GO:0055114	AY987359				AY987359
1	119	149	GT_Af_SP_EZ975186_230899	EZ975186	RNA	-1.01954	2.02728	12.4273	-14.1617	2.37206e-05	0.000733872	3.32029				EZ975186				EZ975186
1	101	58	GT_Af_SP_EZ978636_12428	EZ978636	RNA	1.04995	2.07046	9.81183	14.1593	2.37409e-05	0.000733872	3.31932	set and mynd domain-containing protein 3-like		GO:0008270	EZ978636				EZ978636
1	102	190	GT_Af_Xhyb_EZ932309_143597	EZ932309	RNA	1.04348	2.06119	9.51514	14.1306	2.39874e-05	0.000733872	3.30764				EZ932309				EZ932309
1	48	71	GT_Af_Xhyb_EZ917138_284158	EZ917138	RNA	-1.22096	2.33101	11.358	-14.1291	2.40002e-05	0.000733872	3.30703				EZ917138				EZ917138
1	143	145	GT_Af_SP_EZ975409_109699	EZ975409	RNA	1.14595	2.21291	9.64234	14.1256	2.40307e-05	0.000733872	3.3056				EZ975409				EZ975409
1	8	238	GT_Af_SP_EZ918100_8161	EZ918100	RNA	1.61136	3.0554	10.9203	14.1243	2.40414e-05	0.000733872	3.30509				EZ918100	AGAP001622-RA	4e-25	myosin light chain 5|protein_coding|2R:6972959:6975072:1|gene:AGAP001622	EZ918100
1	2	33	GT_Af_SP_EZ915917_158673	EZ915917	RNA	-1.01418	2.01975	14.7875	-14.1217	2.40645e-05	0.000733872	3.304				EZ915917				EZ915917
1	84	149	GT_Af_SP_EZ975332_104039	EZ975332	RNA	-1.02305	2.03221	9.747	-14.1167	2.41072e-05	0.000733872	3.302	sterol o-acyltransferase 1		GO:0016740,GO:0016021	EZ975332				EZ975332
1	15	168	GT_Af_Xhyb_EZ927352_17999	EZ927352	RNA	-1.4024	2.64342	11.146	-14.1141	2.41304e-05	0.000733872	3.30091				EZ927352				EZ927352
1	38	35	GT_Af_SP_EZ966315_175329	EZ966315	RNA	-1.00389	2.0054	10.2462	-14.1101	2.41647e-05	0.000733872	3.2993				EZ966315				EZ966315
1	74	52	GT_Af_Xhyb_EZ920570_213871	EZ920570	RNA	-1.01427	2.01987	9.77951	-14.0584	2.46203e-05	0.000746175	3.27816	leucine--trna cytoplasmic	EC:6.1.1.4,EC:3.4.21	GO:0004823,GO:0006508,GO:0005524,GO:0004252,GO:0006429,GO:0005737	EZ920570				EZ920570
1	128	63	GT_Af_SP_EZ919721_287468	EZ919721	RNA	1.26988	2.41142	13.9678	14.0318	2.48587e-05	0.000751861	3.26725				EZ919721				EZ919721
1	131	166	GT_Af_Xhyb_CQ753611_33748	CQ753611	RNA	-1.0345	2.04841	9.067	-14.0221	2.49462e-05	0.000752276	3.26327	acetylcholinesterase	EC:3.1.1.7	GO:0042135,GO:0030054,GO:0045202,GO:0003990	CQ753611				CQ753611
1	3	35	GT_Af_Xhyb_JX431482_30073	JX431483	RNA	1.48914	2.80722	10.8413	13.8676	2.6391e-05	0.000775991	3.263				JX431483				JX431483
1	150	246	GT_Af_Xhyb_EZ931775_123704	EZ931775	RNA	1.25737	2.3906	10.4511	14.0137	2.50221e-05	0.000752276	3.25983	sorbitol dehydrogenase		GO:0008270,GO:0016491,GO:0055114	EZ931775				EZ931775
1	37	118	GT_Af_SP_EZ973595_233039	EZ973595	RNA	-1.13497	2.19614	13.3634	-14.0134	2.5025e-05	0.000752276	3.2597				EZ973595				EZ973595
1	20	159	GT_Af_Xhyb_EZ918753_164167	EZ918753	RNA	1.01779	2.02482	9.68426	14.0012	2.51356e-05	0.000754068	3.2547				EZ918753				EZ918753
1	82	46	GT_Af_SP_EZ966748_211271	EZ966748	RNA	-1.00559	2.00776	9.81373	-13.9908	2.52305e-05	0.000754203	3.25044				EZ966748				EZ966748
1	133	174	GT_Af_SP_EZ968941_65056	EZ968941	RNA	1.14032	2.2043	8.57546	13.9896	2.52421e-05	0.000754203	3.24992				EZ968941				EZ968941
1	152	57	GT_Af_Xhyb_EZ917885_313672	EZ917885	RNA	0.993735	1.99133	7.49374	13.9475	2.56317e-05	0.000764301	3.23256				EZ917885				EZ917885
1	102	254	GT_Af_SP_EZ975658_263302	EZ975658	RNA	-0.991367	1.98807	11.0409	-13.9404	2.56982e-05	0.000764742	3.22963	nonsense-mediated mrna decay protein		GO:0003729,GO:0005515,GO:0000055	EZ975658				EZ975658
1	63	240	GT_Af_SP_EZ966424_227912	EZ966424	RNA	-1.29697	2.45713	8.96979	-13.9206	2.5884e-05	0.000767989	3.22147	gamma-glutamyl hydrolase	EC:3.4.19	GO:0006541,GO:0008242	EZ966424				EZ966424
1	148	106	GT_Af_SP_EZ966507_2111	EZ966507	RNA	-1.05308	2.07495	10.5838	-13.9177	2.59112e-05	0.000767989	3.22028				EZ966507				EZ966507
1	32	119	GT_Af_SP_EZ973568_17199	EZ973568	RNA	-1.02822	2.03951	11.2976	-13.8964	2.61142e-05	0.000771663	3.21144	fructose -bisphosphate aldolase	EC:4.1.2.13	GO:0043060,GO:0004672,GO:0007498,GO:0000705,GO:0016321,GO:0006096,GO:0006468,GO:0001666,GO:0032837,GO:0007100,GO:0007094,GO:0004332	EZ973568				EZ973568
1	56	53	GT_Af_SP_EZ978070_288008	EZ978070	RNA	1.08459	2.12077	11.0315	13.8937	2.61395e-05	0.000771663	3.21034				EZ978070	AGAP004237-RA	8e-38	Nuclear lamin L1 alpha|protein_coding|2R:52958429:52962558:-1|gene:AGAP004237	EZ978070	AAEL004680-RA	2e-07	nuclear lamin L1 alpha, putative
1	51	95	GT_Af_Xhyb_EZ931720_268224	EZ931720	RNA	-1.00121	2.00168	13.0749	-13.8847	2.62256e-05	0.000772662	3.20661				EZ931720				EZ931720
1	39	77	GT_Af_Xhyb_EZ917118_166779	EZ917118	RNA	0.994317	1.99214	7.85182	13.855	2.65128e-05	0.0007777	3.19426				EZ917118				EZ917118
1	86	142	GT_Af_SP_EZ974129_45962	EZ974129	RNA	1.1483	2.21653	8.0942	13.8507	2.65543e-05	0.0007777	3.19249	bone morphogenetic protein 5 bmp5 7		GO:0045176,GO:0008083,GO:0007178,GO:0008586,GO:0040007,GO:0035222,GO:0005576,GO:0007391,GO:0007015,GO:0030707,GO:0007474,GO:0007274,GO:0055059	EZ974129				EZ974129
1	41	144	GT_Af_Xhyb_EZ922055_232599	EZ925025	RNA	-0.985283	1.9797	9.82331	-13.8449	2.6611e-05	0.000777821	3.19007	glucose dehydrogenase	EC:1.1.99.10	GO:0050660,GO:0005576,GO:0008430,GO:0004344,GO:0055114,GO:0006066	EZ925025	AGAP002557-RA	2e-62	glucose dehydrogenase (acceptor)|protein_coding|2R:22796675:22816458:-1|gene:AGAP002557	EZ925025
1	126	40	GT_Af_Xhyb_EZ926642_147025	EZ926642	RNA	-1.12673	2.18363	11.2593	-13.835	2.67077e-05	0.000779105	3.18596				EZ926642				EZ926642
1	135	120	GT_Af_SP_EZ968217_253908	EZ968217	RNA	-1.0066	2.00917	8.49734	-13.8233	2.68231e-05	0.000780933	3.18107				EZ968217				EZ968217
1	78	124	GT_Af_Xhyb_EZ928515_142235	EZ928515	RNA	1.43613	2.70594	12.1169	13.817	2.68852e-05	0.000781203	3.17845				EZ928515				EZ928515
1	82	111	GT_Af_Xhyb_EZ917036_191394	EZ917036	RNA	-1.0052	2.00723	11.8196	-13.7868	2.71855e-05	0.000788378	3.16586				EZ917036				EZ917036
1	168	97	GT_Af_SP_EZ966510_301618	EZ966510	RNA	-0.97987	1.97229	10.035	-13.7696	2.73587e-05	0.00079185	3.15865	u3 small nucleolar ribonucleoprotein protein imp4-like		GO:0003676,GO:0030529	EZ966510				EZ966510
1	8	11	GT_Af_SP_EZ977649_114774	EZ977649	RNA	0.991248	1.9879	8.21016	13.758	2.74757e-05	0.000793684	3.15381	gamma-soluble nsf attachment protein		GO:0005783,GO:0005794,GO:0006886,GO:0005488	EZ977649				EZ977649
1	148	230	GT_Af_SP_EZ918960_164517	EZ918960	RNA	1.03885	2.05459	9.90906	13.741	2.7649e-05	0.000796603	3.14668				EZ918960				EZ918960
1	18	195	GT_Af_Xhyb_EZ917449_274892	EZ917449	RNA	0.976731	1.968	9.31242	13.737	2.769e-05	0.000796603	3.145				EZ917449				EZ917449
1	29	76	GT_Af_SP_EZ974236_275042	EZ974236	RNA	-1.0385	2.05409	9.85372	-13.7323	2.77384e-05	0.000796603	3.14302				EZ974236				EZ974236
1	98	255	GT_Af_Xhyb_EZ966187_77997	EZ966187	RNA	1.32299	2.50184	12.4317	13.6881	2.81956e-05	0.000808164	3.12448				EZ966187				EZ966187
1	38	89	GT_Af_SP_EZ974018_203493	EZ974018	RNA	-0.981551	1.97459	12.1198	-13.6722	2.83632e-05	0.00081137	3.11775	translocon-associated protein subunit gamma-like		GO:0005784,GO:0030176,GO:0005811,GO:0006613	EZ974018				EZ974018
1	145	52	GT_Af_SP_EZ917372_291294	EZ917372	RNA	0.978009	1.96975	11.6482	13.667	2.84172e-05	0.00081137	3.11559				EZ917372				EZ917372
1	88	222	GT_Af_Xhyb_EZ930097_272312	EZ930097	RNA	1.28528	2.43729	10.8797	13.6542	2.85529e-05	0.000813676	3.11019				EZ930097	AGAP003864-RA	4e-55	|protein_coding|2R:44693516:44693987:-1|gene:AGAP003864	EZ930097
1	111	15	GT_Af_Xhyb_EZ923332_44752	EZ923332	RNA	-1.042	2.05908	9.42082	-13.6372	2.87341e-05	0.000815898	3.10301				EZ923332				EZ923332
1	63	181	GT_Af_SP_EZ915234_37791	EZ915234	RNA	0.998604	1.99807	8.12993	13.6366	2.87412e-05	0.000815898	3.10273				EZ915234				EZ915234
1	33	91	GT_Af_Xhyb_EZ933221_138136	EZ931938	RNA	1.20155	2.29986	10.9145	13.6274	2.8839e-05	0.000816164	3.09887				EZ931938				EZ931938
1	100	206	GT_Af_Xhyb_EZ918228_314192	EZ918228	RNA	0.970143	1.95903	10.725	13.6254	2.8861e-05	0.000816164	3.09801				EZ918228				EZ918228
1	60	87	GT_Af_SP_EZ970002_34738	EZ970002	RNA	0.985432	1.97991	7.92614	13.6077	2.90517e-05	0.000819396	3.09053	protein maelstrom homolog		GO:0044763,GO:0044424	EZ970002				EZ970002
1	36	134	GT_Af_Xhyb_EZ917318_71052	EZ915419	RNA	0.966914	1.95465	13.3177	13.5955	2.91841e-05	0.000819396	3.08537	muscle-specific protein 20		GO:0008360,GO:0007520,GO:0003779,GO:0007155,GO:0005509,GO:0043292	EZ915419				EZ915419
1	124	220	GT_Af_SP_EZ915879_20660	EZ915879	RNA	-0.966791	1.95449	11.1509	-13.5925	2.92169e-05	0.000819396	3.08409	serine protease 14	EC:3.4.21	GO:0004252,GO:0006508	EZ915879				EZ915879
1	35	109	GT_Af_SP_EZ917515_179643	EZ917515	RNA	1.08915	2.12749	10.1459	13.5908	2.92361e-05	0.000819396	3.08335				EZ917515				EZ917515
1	2	152	GT_Af_SP_EZ976414_179523	EZ976414	RNA	-0.969061	1.95757	10.6583	-13.5893	2.92523e-05	0.000819396	3.08272	t-complex protein 1 subunit		GO:0006457,GO:0005832,GO:0007052,GO:0005524,GO:0051082,GO:0042623	EZ976414				EZ976414
1	5	110	GT_Af_SP_EZ975794_173154	EZ975794	RNA	-0.993237	1.99065	9.98222	-13.5515	2.96683e-05	0.000829479	3.06669				EZ975794				EZ975794
1	51	132	GT_Af_Xhyb_EZ925624_296974	EZ925624	RNA	0.975846	1.96679	9.28984	13.5339	2.98651e-05	0.000830753	3.05918				EZ925624				EZ925624
1	156	170	GT_Af_Xhyb_EZ925768_224322	EZ925768	RNA	0.990822	1.98732	11.332	13.5326	2.98791e-05	0.000830753	3.05864				EZ925768				EZ925768
1	50	76	GT_Af_SP_EZ978330_262052	EZ978330	RNA	-1.01876	2.02617	11.0419	-13.5323	2.98824e-05	0.000830753	3.05852	wd repeat protein 12		GO:0005654,GO:0000463,GO:0070545	EZ978330				EZ978330
1	49	45	GT_Af_SP_EZ980949_89685	EZ980949	RNA	1.06183	2.08758	10.4648	13.5241	2.99752e-05	0.000831214	3.055	cuticular protein analogous to peritrophins 3-b precursor		GO:0005576,GO:0008061,GO:0016490,GO:0006030	EZ980949				EZ980949
1	5	249	GT_Af_Xhyb_EZ975703_206372	EZ922209	RNA	-1.14812	2.21625	9.59954	-13.5209	3.00114e-05	0.000831214	3.05363				EZ922209				EZ922209
1	115	189	GT_Af_Xhyb_EZ930056_248904	EZ930056	RNA	-1.52239	2.87267	12.1681	-13.5107	3.01256e-05	0.000832818	3.04931	purine biosynthesis protein pur6	EC:4.1.1.21,EC:6.3.2.6	GO:0004639,GO:0004638,GO:0005524,GO:0006189	EZ930056	AGAP000180-RA	4e-59	phosphoribosylaminoimidazole carboxylase|protein_coding|X:3000116:3001857:1|gene:AGAP000180	EZ930056	AAEL003606-RA	2e-21	purine biosynthesis protein 6, pur6
1	58	34	GT_Af_Xhyb_EZ930469_200404	EZ930469	RNA	-1.01506	2.02099	9.39445	-13.4964	3.02887e-05	0.00083436	3.04318				EZ930469				EZ930469
1	123	151	GT_Af_Xhyb_EZ920532_242519	EZ920532	RNA	0.97361	1.96375	9.31033	13.4959	3.02942e-05	0.00083436	3.04298	isoform a		GO:0005488,GO:0006911,GO:0042600	EZ920532				EZ920532
1	170	176	GT_Af_Xhyb_EZ932600_141865	EZ932600	RNA	1.16988	2.24993	10.0634	13.4742	3.05425e-05	0.000839636	3.0337				EZ932600				EZ932600
1	94	67	GT_Af_SP_EZ974916_283168	EZ974916	RNA	-0.993551	1.99108	10.283	-13.4678	3.06166e-05	0.000840109	3.03095				EZ974916				EZ974916
1	50	196	GT_Af_Xhyb_EZ918008_112319	EZ915718	RNA	1.22236	2.33328	8.61596	13.4391	3.09489e-05	0.00084501	3.01868	stretchin- isoform d	EC:2.7.11.18,EC:2.7.11.17	GO:0004687,GO:0004683	EZ915718				EZ915718
1	69	151	GT_Af_SP_EZ922855_88895	EZ922855	RNA	1.08256	2.11779	9.53827	13.4308	3.1047e-05	0.00084501	3.01509				EZ922855				EZ922855
1	6	79	GT_Af_SP_EZ974319_156713	EZ974319	RNA	-1.03922	2.05511	8.73524	-13.427	3.10912e-05	0.00084501	3.01347	gamma-glutamyl hydrolase	EC:3.4.19	GO:0006541,GO:0008242	EZ974319				EZ974319
1	163	60	GT_Af_Xhyb_EZ930049_274702	EZ930049	RNA	0.95505	1.93865	10.2654	13.4263	3.1099e-05	0.00084501	3.01319				EZ930049				EZ930049
1	24	236	GT_Af_SP_EZ925385_266149	EZ925385	RNA	-1.06825	2.09689	13.0484	-13.4199	3.11741e-05	0.00084501	3.01045				EZ925385				EZ925385
1	37	30	GT_Af_Xhyb_EZ920985_212651	EZ920985	RNA	1.03208	2.04497	9.50769	13.4192	3.11823e-05	0.00084501	3.01015				EZ920985				EZ920985
1	77	139	GT_Af_SP_EZ973391_245399	EZ973391	RNA	-0.967701	1.95572	9.24018	-13.4182	3.11951e-05	0.00084501	3.00968				EZ973391				EZ973391
1	112	136	GT_Af_SP_EZ977902_262392	EZ977902	RNA	0.986579	1.98148	8.80406	13.3981	3.14333e-05	0.000849907	3.00103				EZ977902				EZ977902
1	45	33	GT_Af_Xhyb_EZ917221_147630	EZ917221	RNA	-0.962302	1.94842	9.30922	-13.3655	3.18236e-05	0.000858551	2.98701				EZ917221				EZ917221
1	103	242	GT_Af_Xhyb_EZ928670_119652	EZ928670	RNA	1.27751	2.4242	11.0551	13.3617	3.18691e-05	0.000858551	2.98538				EZ928670				EZ928670
1	14	56	GT_Af_SP_EZ977297_204299	EZ977297	RNA	-1.01255	2.01747	8.7985	-13.3107	3.24935e-05	0.00087378	2.96333	atp-binding cassette transporter	EC:3.6.3.44	GO:0008559,GO:0055085,GO:0005524,GO:0016021	EZ977297				EZ977297
1	65	247	GT_Af_Xhyb_EZ916614_255816	EZ916614	RNA	-0.946509	1.9272	8.65739	-13.3052	3.25612e-05	0.000874011	2.96096				EZ916614				EZ916614
1	88	28	GT_Af_Xhyb_EZ926208_64308	EZ926208	RNA	-0.945452	1.92579	8.67709	-13.2872	3.27858e-05	0.000878446	2.95314				EZ926208				EZ926208
1	20	206	GT_Af_SP_EZ918001_196522	EZ918001	RNA	-0.969093	1.95761	9.47807	-13.2628	3.30925e-05	0.000883807	2.94255	er lumen protein retaining receptor		GO:0046923,GO:0006621,GO:0006810,GO:0016021	EZ918001				EZ918001
1	125	122	GT_Af_Xhyb_EZ920061_93031	EZ920061	RNA	0.951627	1.93405	13.5834	13.2618	3.31054e-05	0.000883807	2.94211				EZ920061				EZ920061
1	72	159	GT_Af_Xhyb_EZ923236_46402	EZ923236	RNA	-1.46734	2.76511	11.4454	-13.2343	3.3456e-05	0.000891558	2.93013				EZ923236	AGAP002557-RA	1e-11	glucose dehydrogenase (acceptor)|protein_coding|2R:22796675:22816458:-1|gene:AGAP002557	EZ923236
1	163	74	GT_Af_SP_EZ975016_222788	EZ975016	RNA	-1.08358	2.11928	10.3216	-13.2075	3.3801e-05	0.000899131	2.91846	tubulin--tyrosine ligase-like protein 12-like	EC:6.3.2.25	GO:0006464,GO:0004835	EZ975016				EZ975016
1	73	191	GT_Af_SP_EZ974190_71252	EZ974190	RNA	-0.958037	1.94267	9.44602	-13.197	3.39373e-05	0.000901136	2.91388	disulfide isomerase	EC:5.3.4.1	GO:0006457,GO:0005811,GO:0045454,GO:0003756,GO:0005783	EZ974190				EZ974190
1	125	218	GT_Af_Xhyb_EZ916831_272392	EZ916831	RNA	1.0242	2.03383	10.2342	13.1773	3.41953e-05	0.000904546	2.90526	glutamine synthetase 2 (glutamate-amonia ligase)	EC:6.3.1.2	GO:0045213,GO:0007416,GO:0006542,GO:0004356,GO:0006538,GO:0005737	EZ916831				EZ916831
1	152	78	GT_Af_Xhyb_EZ930663_135642	EZ930663	RNA	-0.936726	1.91418	13.0283	-13.1732	3.42499e-05	0.000904546	2.90344				EZ930663				EZ930663
1	9	43	GT_Af_Xhyb_EZ931696_123754	EZ931696	RNA	1.44512	2.72285	11.3583	13.1728	3.42556e-05	0.000904546	2.90325	sorbitol dehydrogenase		GO:0008270,GO:0016491,GO:0055114	EZ931696				EZ931696
1	52	128	GT_Af_Xhyb_EZ930220_268244	EZ930220	RNA	-1.0055	2.00764	13.2398	-13.1686	3.43104e-05	0.000904546	2.90144				EZ930220				EZ930220
1	48	175	GT_Af_SP_EZ923918_243799	EZ923918	RNA	-1.00994	2.01383	7.37281	-13.1616	3.44026e-05	0.000905365	2.89838				EZ923918				EZ923918
1	84	193	GT_Af_SP_EZ979739_102719	EZ979739	RNA	-1.01797	2.02507	9.63324	-13.1461	3.46094e-05	0.000909188	2.89156				EZ979739				EZ979739
1	122	89	GT_Af_SP_EZ975905_258607	EZ975905	RNA	-0.956721	1.94089	11.3618	-13.0694	3.56501e-05	0.000933649	2.85783	serine protease	EC:3.4.21	GO:0004252,GO:0006508	EZ975905				EZ975905
1	2	92	GT_Af_SP_EZ973884_210561	EZ973884	RNA	1.09101	2.13024	10.0777	13.068	3.56706e-05	0.000933649	2.85718	nadh dehydrogenase	EC:1.6.99.3	GO:0005747,GO:0006120,GO:0003954	EZ973884				EZ973884
1	43	180	GT_Af_Xhyb_EZ926370_188044	EZ926370	RNA	-0.986729	1.98169	12.2296	-13.0637	3.57299e-05	0.000933649	2.85529				EZ926370				EZ926370
1	128	123	GT_Af_SP_EZ967227_316979	EZ967227	RNA	1.0159	2.02217	9.62901	13.0519	3.58928e-05	0.000935603	2.85011				EZ967227				EZ967227
1	104	27	GT_Af_SP_EZ918719_49611	EZ918719	RNA	-0.930358	1.90575	8.14048	-13.0492	3.59312e-05	0.000935603	2.84889				EZ918719				EZ918719
1	69	71	GT_Af_SP_EZ924638_255846	EZ924638	RNA	0.970277	1.95922	8.12361	13.0368	3.61041e-05	0.000937871	2.84342				EZ924638				EZ924638
1	23	231	GT_Af_SP_EZ923347_219639	EZ923347	RNA	1.08149	2.11621	8.79311	13.0339	3.61451e-05	0.000937871	2.84213				EZ923347				EZ923347
1	85	223	GT_Af_SP_EZ916191_162411	EZ916191	RNA	-0.948814	1.93028	9.30986	-13.0275	3.62346e-05	0.000938545	2.83932	5 nucleotidase		GO:0009166,GO:0016787	EZ916191				EZ916191
1	56	47	GT_Af_SP_EZ919206_119762	EZ919206	RNA	1.4399	2.71302	14.0993	16.6137	5.46049e-05	0.00118941	2.83089				EZ919206				EZ919206
1	37	115	GT_Af_SP_EZ976588_189574	EZ976588	RNA	1.01425	2.01986	8.44148	12.9891	3.67817e-05	0.000951052	2.82225	gtp-binding protein alpha gnao		GO:0007419,GO:0004871,GO:0007507,GO:0019991,GO:0005834,GO:0016055,GO:0030866,GO:0008356,GO:0003924,GO:0060857,GO:0007186,GO:0001737,GO:0005525	EZ976588				EZ976588
1	5	150	GT_Af_SP_EZ976556_78726	EZ976556	RNA	-0.923548	1.89677	10.4703	-12.9605	3.71935e-05	0.000958369	2.80956	128up		GO:0005622,GO:0005525	EZ976556				EZ976556
1	102	146	GT_Af_Xhyb_EZ919136_132189	EZ919136	RNA	1.01866	2.02604	9.71319	12.9605	3.71943e-05	0.000958369	2.80954				EZ919136				EZ919136
1	160	64	GT_Af_SP_EZ976721_103339	EZ976721	RNA	-0.975779	1.9667	9.10214	-12.9508	3.73354e-05	0.000959182	2.80522				EZ976721				EZ976721
1	10	250	GT_Af_SP_EZ974481_216837	EZ974481	RNA	-0.959403	1.9445	9.22326	-12.9494	3.73556e-05	0.000959182	2.80461	pre-mrna-splicing factor atp-dependent rna helicase dhx15-like		GO:0003676,GO:0005524,GO:0004386	EZ974481				EZ974481
1	102	24	GT_Af_Xhyb_EZ925180_167807	EZ925180	RNA	0.949516	1.93122	9.88499	12.9417	3.74686e-05	0.000960418	2.80117				EZ925180				EZ925180
1	76	152	GT_Af_SP_EZ969073_86619	EZ969073	RNA	-0.921545	1.89414	8.80238	-12.9277	3.7674e-05	0.000964011	2.79494				EZ969073				EZ969073
1	13	43	GT_Af_SP_EZ976777_285648	EZ976777	RNA	-1.2757	2.42116	8.01106	-12.9152	3.78592e-05	0.000966684	2.78935				EZ976777				EZ976777
1	128	112	GT_Af_SP_EZ973513_257326	EZ973513	RNA	-0.923048	1.89612	11.4713	-12.9118	3.79092e-05	0.000966684	2.78785				EZ973513				EZ973513
1	49	124	GT_Af_SP_EZ977333_199174	EZ977333	RNA	-0.920039	1.89217	8.77817	-12.9032	3.80374e-05	0.000968285	2.784	protein tipin-like protein		GO:0009987	EZ977333				EZ977333
1	131	76	GT_Af_SP_EZ975806_100481	EZ975806	RNA	-1.23048	2.34644	9.08716	-12.882	3.83564e-05	0.000974728	2.77448	alpha-aminoadipic semialdehyde mitochondrial	EC:1.5.1.7	GO:0031060,GO:0005488,GO:0004754,GO:0009055,GO:0034969,GO:0055114	EZ975806				EZ975806
1	125	225	GT_Af_Xhyb_EZ919893_136757	EZ919893	RNA	0.974822	1.9654	11.5411	12.8688	3.85554e-05	0.000978104	2.76858				EZ919893				EZ919893
1	99	38	GT_Af_Xhyb_EZ973393_225242	EZ973393	RNA	1.56146	2.95152	12.8915	12.862	3.86589e-05	0.000979049	2.76553				EZ973393	AGAP004161-RA	1e-174	myofilin variant C|protein_coding|2R:50962814:50968812:1|gene:AGAP004161	EZ973393	AAEL001082-RA	1e-48	conserved hypothetical protein
1	29	2	GT_Af_Xhyb_EZ932555_268414	EZ932555	RNA	1.00836	2.01162	7.53587	12.8563	3.8745e-05	0.000979554	2.76299				EZ932555				EZ932555
1	8	170	GT_Af_SP_EZ975863_286158	EZ975863	RNA	-0.919091	1.89092	9.60232	-12.843	3.89484e-05	0.000981373	2.75702				EZ975863				EZ975863
1	125	193	GT_Af_Xhyb_EZ917474_266028	EZ917474	RNA	0.923829	1.89714	8.06078	12.843	3.89497e-05	0.000981373	2.75699				EZ917474				EZ917474
1	27	180	GT_Af_SP_EZ920922_91021	EZ920922	RNA	0.912737	1.88261	8.10086	12.837	3.9041e-05	0.000982002	2.75431				EZ920922				EZ920922
1	6	180	GT_Af_SP_EZ976100_48200	EZ976100	RNA	0.911796	1.88139	11.7317	12.822	3.92728e-05	0.000986001	2.74757				EZ976100				EZ976100
1	1	55	GT_Af_SP_EZ974160_59174	EZ974160	RNA	-0.988953	1.98474	10.7937	-12.8144	3.93917e-05	0.000986001	2.74412				EZ974160				EZ974160
1	136	151	GT_Af_Xhyb_EZ921479_274922	EZ921479	RNA	1.4955	2.81962	10.4346	12.8138	3.94e-05	0.000986001	2.74388				EZ921479				EZ921479
1	74	83	GT_Af_SP_EZ916042_13349	EZ916042	RNA	-0.913626	1.88377	10.023	-12.8046	3.95437e-05	0.000987915	2.73973				EZ916042				EZ916042
1	104	234	GT_Af_Xhyb_EZ923056_222128	EZ923056	RNA	1.16677	2.24508	10.724	12.8004	3.96101e-05	0.000987915	2.73782				EZ923056				EZ923056
1	92	223	GT_Af_Xhyb_EZ967635_217967	EZ967635	RNA	0.942713	1.92214	11.4918	12.7918	3.97451e-05	0.000989613	2.73394				EZ967635				EZ967635
1	7	202	GT_Af_SP_EZ921508_100941	EZ921508	RNA	-1.31973	2.49619	8.92194	-12.7754	4.00029e-05	0.000992941	2.72656				EZ921508				EZ921508
1	65	142	GT_Af_SP_EZ974288_5731	EZ974288	RNA	-1.06518	2.09242	11.3743	-12.7738	4.00288e-05	0.000992941	2.72583	60s ribosomal protein l7		GO:0005840,GO:0003735,GO:0006412	EZ974288				EZ974288
1	39	79	GT_Af_SP_EZ977628_192064	EZ977628	RNA	-0.913512	1.88363	8.78581	-12.7668	4.01401e-05	0.000992941	2.72266	chymotrypsin bii	EC:3.4.21	GO:0006508,GO:0004252	EZ977628				EZ977628
1	55	80	GT_Af_Xhyb_EZ916371_51537	EZ916371	RNA	0.941684	1.92077	7.86661	12.7663	4.01473e-05	0.000992941	2.72245				EZ916371				EZ916371
1	93	28	GT_Af_SP_EZ977460_6423	EZ977460	RNA	-0.918254	1.88983	9.33748	-12.761	4.02329e-05	0.000993396	2.72003				EZ977460				EZ977460
1	42	121	GT_Af_SP_EZ975964_235549	EZ975964	RNA	-0.905591	1.87331	9.37912	-12.7278	4.07654e-05	0.00100487	2.70503	coagulation factor xi		GO:0003824	EZ975964				EZ975964
1	138	251	GT_Af_SP_EZ975081_47941	EZ975081	RNA	-0.907164	1.87536	10.4547	-12.7145	4.09818e-05	0.00100852	2.69899				EZ975081				EZ975081
1	41	250	GT_Af_Xhyb_EZ926648_145357	EZ926648	RNA	0.914206	1.88453	11.5604	12.7048	4.11413e-05	0.00101076	2.69456				EZ926648				EZ926648
1	9	218	GT_Af_SP_EZ975027_82659	EZ975027	RNA	-0.953861	1.93705	9.41624	-12.7005	4.12119e-05	0.00101082	2.6926				EZ975027				EZ975027
1	127	85	GT_Af_SP_EZ975010_231609	EZ975010	RNA	-1.00035	2.00049	11.4345	-12.678	4.15822e-05	0.00101821	2.6824	sodium-dependent phosphate transporter		GO:0055085,GO:0016021,GO:0005436,GO:0006817	EZ975010				EZ975010
1	47	83	GT_Af_Xhyb_EZ917146_240689	EZ917146	RNA	0.946076	1.92663	9.827	12.6602	4.18796e-05	0.0010224	2.67426				EZ917146				EZ917146
1	17	219	GT_Af_SP_EZ925114_112681	EZ925114	RNA	-0.900123	1.86622	9.55357	-12.6595	4.18913e-05	0.0010224	2.67395				EZ925114				EZ925114
1	60	98	GT_Af_SP_EZ974256_48465	EZ974256	RNA	-1.41169	2.66048	10.9005	-12.6505	4.20419e-05	0.00102389	2.66985	serine protease		GO:0016787	EZ974256				EZ974256
1	91	203	GT_Af_Xhyb_EZ927125_201274	EZ927125	RNA	0.927299	1.90171	9.36443	12.6447	4.21398e-05	0.00102389	2.6672				EZ927125				EZ927125
1	13	93	GT_Af_Xhyb_EZ923527_308708	EZ923527	RNA	0.982528	1.97592	9.34139	12.6435	4.21601e-05	0.00102389	2.66665				EZ923527				EZ923527
1	115	132	GT_Af_Xhyb_EZ917401_49801	EZ917401	RNA	0.952381	1.93506	9.3609	12.6321	4.23525e-05	0.00102687	2.66145				EZ917401				EZ917401
1	3	79	GT_Af_SP_EZ976637_80779	EZ976637	RNA	-0.91734	1.88863	9.48052	-12.617	4.26089e-05	0.00103038	2.65456				EZ976637				EZ976637
1	99	83	GT_Af_Xhyb_EZ932055_267884	EZ932055	RNA	1.18216	2.26917	12.3827	12.6154	4.26362e-05	0.00103038	2.65383				EZ932055				EZ932055
1	44	144	GT_Af_Xhyb_JX431454_213461	JX431455	RNA	1.02093	2.02923	12.2487	12.593	4.30207e-05	0.00103797	2.64358				JX431455				JX431455
1	83	133	GT_Af_SP_EZ916752_249974	EZ916752	RNA	1.10078	2.1447	7.89063	12.5752	4.33299e-05	0.00104373	2.63541				EZ916752				EZ916752
1	149	100	GT_Af_SP_EZ976886_195082	EZ976886	RNA	-0.934981	1.91187	9.7171	-12.5498	4.37745e-05	0.00105232	2.62375	heat repeat-containing protein 3-like		GO:0005488	EZ976886				EZ976886
1	17	227	GT_Af_SP_EZ919861_264812	EZ919861	RNA	-1.0158	2.02202	13.3724	-12.5468	4.38287e-05	0.00105232	2.62234				EZ919861				EZ919861
1	4	87	GT_Af_SP_EZ976671_276125	EZ976671	RNA	-1.19059	2.28246	9.14833	-12.5278	4.41656e-05	0.00105591	2.6136	sulfhydryl oxidase 1	EC:1.8.3.2	GO:0045454,GO:0016972,GO:0055114	EZ976671				EZ976671
1	26	56	GT_Af_SP_EZ975723_225652	EZ975723	RNA	-0.935948	1.91315	10.849	-12.5267	4.41856e-05	0.00105591	2.61308	adenosine isoform a	EC:6.3.5.3	GO:0006189,GO:0004642	EZ975723				EZ975723
1	156	227	GT_Af_Xhyb_EZ921998_147610	EZ921998	RNA	-1.07884	2.11233	9.78444	-12.5263	4.41927e-05	0.00105591	2.6129				EZ921998				EZ921998
1	164	77	GT_Af_Xhyb_EZ923397_310009	EZ923397	RNA	0.899473	1.86538	9.7486	12.5191	4.43214e-05	0.00105599	2.60958				EZ923397				EZ923397
1	108	265	GT_Af_SP_EZ974339_105053	EZ974339	RNA	-0.916802	1.88793	8.69247	-12.5181	4.43388e-05	0.00105599	2.60913				EZ974339				EZ974339
1	148	93	GT_Af_SP_EZ973977_293162	EZ973977	RNA	-0.913167	1.88318	11.5005	-12.5022	4.46242e-05	0.00106063	2.6018	kynurenine 3-monooxygenase	EC:1.14.13.9	GO:0019363,GO:0016021,GO:0055114,GO:0005741,GO:0019674,GO:0004502	EZ973977				EZ973977
1	96	141	GT_Af_Xhyb_EZ979266_107269	EZ979266	RNA	0.98426	1.9783	8.67873	12.4993	4.4677e-05	0.00106063	2.60045	glutathione s-transferase e2		GO:0016740	EZ979266				EZ979266
1	15	114	GT_Af_SP_EZ979480_186846	EZ979480	RNA	-1.16076	2.23576	8.16971	-12.4885	4.48727e-05	0.00106213	2.59546				EZ979480				EZ979480
1	158	168	GT_Af_SP_EZ977169_159856	EZ977169	RNA	0.929046	1.90402	9.69619	12.4848	4.4939e-05	0.00106213	2.59377				EZ977169				EZ977169
1	5	170	GT_Af_SP_EZ979970_261612	EZ979970	RNA	0.888143	1.85079	10.386	12.4727	4.51611e-05	0.00106213	2.58814				EZ979970				EZ979970
1	29	238	GT_Af_SP_EZ966470_201814	EZ966470	RNA	0.889352	1.85234	11.1932	12.4726	4.51624e-05	0.00106213	2.58811				EZ966470				EZ966470
1	32	188	GT_Af_SP_EZ973559_59488	EZ973559	RNA	-0.911525	1.88103	11.3009	-12.4721	4.51708e-05	0.00106213	2.5879				EZ973559	AGAP007160-RC	5e-30	Alpha-crystallin chain B|protein_coding|2L:43603779:43607408:-1|gene:AGAP007160	EZ973559
1	45	72	GT_Af_SP_EZ977132_155270	EZ977132	RNA	-0.957598	1.94207	12.4329	-12.4701	4.52078e-05	0.00106213	2.58696	ribophorin ii	EC:2.4.1.119	GO:0018279,GO:0008250,GO:0004579	EZ977132				EZ977132
1	76	188	GT_Af_SP_EZ919519_254626	EZ919519	RNA	-0.91741	1.88872	7.63423	-12.4682	4.52428e-05	0.00106213	2.58608				EZ919519				EZ919519
1	154	154	GT_Af_Xhyb_EZ923010_206632	EZ923010	RNA	-1.12062	2.17441	12.2747	-12.4549	4.54869e-05	0.00106617	2.57993				EZ923010				EZ923010
1	64	175	GT_Af_SP_EZ974341_171134	EZ974341	RNA	0.896347	1.86135	7.51362	12.4118	4.62911e-05	0.00108048	2.55991	nuclear rna export factor 1-like isoform 1		GO:0044699,GO:0006406,GO:0005635	EZ974341				EZ974341
1	153	112	GT_Af_SP_EZ973442_181762	EZ973442	RNA	-0.953568	1.93666	13.4367	-12.4117	4.62929e-05	0.00108048	2.55987				EZ973442				EZ973442
1	132	246	GT_Af_Xhyb_EZ920678_109709	EZ920678	RNA	1.55419	2.93669	12.5621	12.4104	4.63168e-05	0.00108048	2.55927				EZ920678	AGAP004161-RA	4e-30	myofilin variant C|protein_coding|2R:50962814:50968812:1|gene:AGAP004161	EZ920678
1	44	7	GT_Af_SP_EZ923461_117671	EZ923461	RNA	-0.981354	1.97432	9.14958	-12.4052	4.64164e-05	0.0010811	2.55682				EZ923461				EZ923461
1	55	180	GT_Af_Xhyb_JX431453_213411	JX431451	RNA	0.937882	1.91571	11.5671	12.4	4.65133e-05	0.00108157	2.55444				JX431451				JX431451
1	69	39	GT_Af_SP_EZ919596_286838	EZ919596	RNA	0.991387	1.9881	7.78935	12.3964	4.65827e-05	0.00108157	2.55273				EZ919596				EZ919596
1	90	20	GT_Af_SP_EZ976767_17469	EZ976767	RNA	0.897804	1.86323	8.73299	12.39	4.67042e-05	0.00108212	2.54976	28s ribosomal protein mitochondrial-like		GO:0005840,GO:0003735,GO:0003723,GO:0006412	EZ976767				EZ976767
1	63	218	GT_Af_SP_EZ974053_59270	EZ974053	RNA	0.974477	1.96493	10.3714	12.3874	4.67528e-05	0.00108212	2.54857				EZ974053				EZ974053
1	46	229	GT_Af_Xhyb_EZ915183_255856	EZ915183	RNA	-0.955525	1.93928	9.57009	-12.349	4.74924e-05	0.00109462	2.53063				EZ915183				EZ915183
1	113	232	GT_Af_Xhyb_EZ927039_184432	EZ927039	RNA	-1.42001	2.67587	10.8661	-12.346	4.75515e-05	0.00109462	2.52921				EZ927039				EZ927039
1	55	10	GT_Af_SP_EZ976506_85369	EZ976506	RNA	-0.911008	1.88036	10.7804	-12.3404	4.76599e-05	0.00109462	2.52661				EZ976506				EZ976506
1	118	36	GT_Af_SP_EZ924158_181241	EZ924158	RNA	0.897841	1.86328	8.14884	12.3394	4.76788e-05	0.00109462	2.52615				EZ924158				EZ924158
1	65	261	GT_Af_SP_EZ968564_40137	EZ968564	RNA	-0.901292	1.86774	9.38962	-12.3376	4.7714e-05	0.00109462	2.52531				EZ968564				EZ968564
1	101	44	GT_Af_Xhyb_EZ917177_253109	EZ917177	RNA	-0.877156	1.83675	8.79557	-12.3339	4.77863e-05	0.00109462	2.52358				EZ917177				EZ917177
1	53	96	GT_Af_Xhyb_EZ915736_252899	EZ915736	RNA	-0.957217	1.94156	9.37519	-12.3327	4.78109e-05	0.00109462	2.52299	utp11-like u3 small nucleolar ribonucleoprotein		GO:0030529	EZ915736				EZ915736
1	13	191	GT_Af_Xhyb_EZ921839_37261	EZ921839	RNA	-0.967339	1.95523	8.98236	-12.3221	4.80193e-05	0.00109606	2.51802				EZ921839				EZ921839
1	101	176	GT_Af_SP_EZ922809_234939	EZ922809	RNA	1.44001	2.71323	9.13812	12.3219	4.80221e-05	0.00109606	2.51795				EZ922809				EZ922809
1	37	184	GT_Af_SP_EZ974428_8241	EZ974428	RNA	-0.936318	1.91364	10.5291	-12.3045	4.83659e-05	0.00110131	2.5098	dead box atp-dependent rna helicase		GO:0005730,GO:0004004,GO:0003676,GO:0005524	EZ974428				EZ974428
1	101	184	GT_Af_Xhyb_EZ925597_35868	EZ925597	RNA	-1.05532	2.07818	8.22831	-12.2967	4.85223e-05	0.00110131	2.50611	monovalent cation h+ antiporter subunit f		GO:0055114,GO:0016491	EZ925597				EZ925597
1	20	172	GT_Af_SP_EZ974759_292443	EZ974759	RNA	-0.91121	1.88062	9.04501	-12.2917	4.86221e-05	0.00110131	2.50376	2-oxoisovalerate dehydrogenase subunit mitochondrial	EC:1.2.4.4	GO:0046949,GO:0003863,GO:0017086	EZ974759				EZ974759
1	163	144	GT_Af_SP_EZ916038_169947	EZ916038	RNA	-1.01861	2.02597	11.2485	-12.289	4.86749e-05	0.00110131	2.50252				EZ916038				EZ916038
1	21	164	GT_Af_SP_EZ918607_36621	EZ918607	RNA	0.8884	1.85112	9.4591	12.2882	4.86912e-05	0.00110131	2.50214				EZ918607				EZ918607
1	108	35	GT_Af_Xhyb_EZ924493_209906	EZ924493	RNA	-0.880315	1.84078	10.0046	-12.2878	4.8699e-05	0.00110131	2.50195				EZ924493				EZ924493
1	115	38	GT_Af_SP_EZ975467_168527	EZ975467	RNA	-1.06699	2.09506	10.1538	-12.2749	4.8958e-05	0.00110548	2.49589				EZ975467				EZ975467
1	16	22	GT_Af_Xhyb_EZ918868_208522	EZ918868	RNA	-0.946484	1.92717	9.28404	-12.2628	4.92023e-05	0.0011093	2.4902				EZ918868				EZ918868
1	30	195	GT_Af_SP_EZ979255_186686	EZ979255	RNA	-1.00164	2.00228	7.92557	-12.2188	5.01037e-05	0.00112637	2.46944	mrna-decapping enzyme 2		GO:0004175,GO:0044763,GO:0030145,GO:0006955,GO:0010468,GO:0000956,GO:0005737,GO:0003723,GO:0043229,GO:0051704,GO:0006952,GO:0019538	EZ979255				EZ979255
1	75	53	GT_Af_Xhyb_EZ925587_162601	EZ925587	RNA	-0.876047	1.83534	11.401	-12.2144	5.01946e-05	0.00112637	2.46736				EZ925587				EZ925587
1	104	19	GT_Af_Xhyb_EZ925922_321967	EZ925922	RNA	-0.880773	1.84136	10.2203	-12.2126	5.0233e-05	0.00112637	2.46649				EZ925922				EZ925922
1	85	194	GT_Af_SP_EZ977777_3261	EZ977777	RNA	-0.953825	1.937	7.99397	-12.2092	5.03021e-05	0.00112637	2.46492	queuine trna-ribosyltransferase	EC:2.4.2.29	GO:0008479,GO:0008616	EZ977777				EZ977777
1	73	107	GT_Af_SP_DQ910357_60154	DQ910357	RNA	0.925684	1.89958	14.3761	12.2074	5.034e-05	0.00112637	2.46406				DQ910357				DQ910357
1	104	243	GT_Af_SP_EZ977025_34518	EZ977025	RNA	0.913178	1.88319	10.5308	12.2018	5.04564e-05	0.00112727	2.46141	aldo-keto reductase	EC:1.1.1.21	GO:0055114,GO:0004032	EZ977025				EZ977025
1	166	138	GT_Af_Xhyb_EZ931180_143557	EZ929804	RNA	1.21175	2.31618	12.2285	12.1769	5.09789e-05	0.00113722	2.44963				EZ929804				EZ929804
1	64	47	GT_Af_SP_EZ966190_31172	EZ966190	RNA	-1.16381	2.24049	11.0193	-12.1663	5.1204e-05	0.00114052	2.44459	trypsin	EC:3.4.21	GO:0005576,GO:0007586,GO:0006508,GO:0004252	EZ966190				EZ966190
1	28	173	GT_Af_SP_EZ920274_248442	EZ920274	RNA	0.878151	1.83802	7.83856	12.1418	5.17285e-05	0.00114823	2.43293				EZ920274				EZ920274
1	119	260	GT_Af_SP_EZ916603_165419	EZ916603	RNA	-0.867904	1.82501	8.2596	-12.1395	5.17765e-05	0.00114823	2.43187				EZ916603				EZ916603
1	119	2	GT_Af_Xhyb_EZ922225_119582	EZ922225	RNA	0.908981	1.87772	9.42309	12.1392	5.17831e-05	0.00114823	2.43173				EZ922225				EZ922225
1	34	17	GT_Af_Xhyb_EZ926284_315692	EZ926284	RNA	2.08885	4.25408	10.57	12.0852	5.29614e-05	0.0011726	2.40598				EZ926284				EZ926284
1	117	221	GT_Af_SP_EZ916117_112029	EZ916117	RNA	-1.20798	2.31014	12.9072	-12.0813	5.30483e-05	0.00117277	2.4041	trypsin	EC:3.4.21	GO:0005615,GO:0007586,GO:0006508,GO:0004252	EZ916117				EZ916117
1	103	175	GT_Af_Xhyb_EZ917527_137837	EZ917527	RNA	-1.84507	3.59271	9.56352	-12.0749	5.31892e-05	0.00117413	2.40107				EZ917527				EZ917527
1	51	104	GT_Af_SP_EZ975480_286428	EZ975480	RNA	-0.886144	1.84823	9.59053	-12.0645	5.34211e-05	0.00117749	2.39609				EZ975480				EZ975480
1	28	1	GT_Af_SP_EZ966808_196602	EZ966808	RNA	-0.932106	1.90806	7.76552	-12.0601	5.35206e-05	0.00117753	2.39396				EZ966808				EZ966808
1	22	227	GT_Af_SP_EZ974202_19930	EZ974202	RNA	-0.976653	1.96789	10.6472	-12.0573	5.35818e-05	0.00117753	2.39265	cg10206-pa		GO:0005875,GO:0006364	EZ974202				EZ974202
1	48	111	GT_Af_SP_EZ974762_194082	EZ974762	RNA	-1.02897	2.04057	11.0082	-12.0377	5.40238e-05	0.00118548	2.38325	dihydropteridine reductase	EC:1.5.1.34	GO:0004155,GO:0055114,GO:0005488	EZ974762				EZ974762
1	10	107	GT_Af_SP_EZ974998_100520	EZ974998	RNA	-0.874845	1.83381	8.96674	-12.0311	5.4173e-05	0.00118691	2.38009	acetyl-coa carboxylase	EC:6.4.1.2	GO:0003989,GO:0006633,GO:0006355,GO:0009374,GO:0005524,GO:0005811,GO:0005634	EZ974998				EZ974998
1	65	180	GT_Af_SP_EZ918548_296124	EZ918548	RNA	0.856447	1.81057	8.66416	12.0278	5.42494e-05	0.00118691	2.37848				EZ918548				EZ918548
1	27	152	GT_Af_SP_EZ974896_1061	EZ974896	RNA	-1.01378	2.0192	11.7896	-12.0207	5.44105e-05	0.00118709	2.37508	aspartyl-trna synthetase	EC:6.1.1.12,EC:6.1.1.22	GO:0004816,GO:0006421,GO:0003676,GO:0006422,GO:0005524,GO:0004815,GO:0005737	EZ974896				EZ974896
1	27	229	GT_Af_Xhyb_EZ923975_313762	EZ923975	RNA	-0.949144	1.93073	9.34019	-12.0203	5.44185e-05	0.00118709	2.37492				EZ923975				EZ923975
1	149	104	GT_Af_Xhyb_EZ917339_304318	EZ917339	RNA	-0.871184	1.82916	14.3131	-12.0068	5.47282e-05	0.00119034	2.36842				EZ917339				EZ917339
1	16	33	GT_Af_Xhyb_EZ922613_80689	EZ922613	RNA	0.863359	1.81927	9.00972	12.0022	5.48356e-05	0.00119092	2.36617				EZ922613				EZ922613
1	7	204	GT_Af_Xhyb_EZ931202_112872	EZ931202	RNA	1.07395	2.10518	10.1232	11.9956	5.49859e-05	0.00119244	2.36304				EZ931202				EZ931202
1	107	217	GT_Af_SP_EZ974068_105659	EZ974068	RNA	-0.860047	1.8151	11.5816	-11.9892	5.51343e-05	0.0011939	2.35995				EZ974068				EZ974068
1	104	96	GT_Af_SP_EZ973791_184942	EZ973791	RNA	-0.904497	1.87189	9.37806	-11.9715	5.55481e-05	0.0012002	2.35139	late trypsin	EC:3.4.21	GO:0004252,GO:0006508	EZ973791				EZ973791
1	60	107	GT_Af_Xhyb_EZ930187_131478	EZ930187	RNA	0.883845	1.84529	9.4074	11.9649	5.57023e-05	0.0012002	2.34822				EZ930187				EZ930187
1	6	168	GT_Af_Xhyb_EZ929810_142595	EZ929810	RNA	-0.893867	1.85815	9.20439	-11.9623	5.5763e-05	0.0012002	2.34697				EZ929810				EZ929810
1	115	252	GT_Af_SP_EZ975064_3194	EZ975064	RNA	-0.997643	1.99673	10.9808	-11.9617	5.57777e-05	0.0012002	2.34667	t-complex protein 1 subunit epsilon		GO:0006457,GO:0005832,GO:0007052,GO:0005524,GO:0051082,GO:0042623	EZ975064				EZ975064
1	11	221	GT_Af_SP_EZ975975_230229	EZ975975	RNA	-0.86748	1.82447	8.89507	-11.9594	5.58309e-05	0.0012002	2.34558				EZ975975				EZ975975
1	18	70	GT_Af_Xhyb_EZ916588_53157	EZ916588	RNA	-1.31806	2.4933	14.3402	-11.9445	5.61838e-05	0.00120604	2.33836				EZ916588				EZ916588
1	30	240	GT_Af_SP_EZ973745_305617	EZ973745	RNA	-0.991295	1.98797	8.58788	-11.9382	5.63337e-05	0.0012075	2.33531	rrp12_drome ame: full=rrp12-like protein		GO:0005488	EZ973745				EZ973745
1	72	228	GT_Af_Xhyb_EZ931312_269480	EZ931312	RNA	1.04484	2.06314	9.90301	11.921	5.67432e-05	0.00121452	2.32702				EZ931312				EZ931312
1	87	132	GT_Af_SP_EZ971375_171924	EZ971375	RNA	-0.992941	1.99024	7.95561	-11.9059	5.71076e-05	0.00121945	2.31968				EZ971375				EZ971375
1	168	75	GT_Af_SP_EZ975083_71132	EZ975083	RNA	0.846679	1.79836	8.13793	11.9046	5.71384e-05	0.00121945	2.31907	ras-related gtp-binding protein 4b	EC:3.1.4.12	GO:0005525,GO:0004767,GO:0007264,GO:0006897,GO:0003924,GO:0015031	EZ975083				EZ975083
1	84	264	GT_Af_Xhyb_EZ932433_285908	EZ932433	RNA	0.845328	1.79667	11.8392	11.8774	5.78006e-05	0.0012318	2.30587	superfamily ii dna and rna helicase		GO:0005975,GO:0043169,GO:0003824	EZ932433				EZ932433
1	91	12	GT_Af_SP_EZ917068_112299	EZ917068	RNA	-0.978448	1.97035	8.69108	-11.8666	5.80677e-05	0.00123571	2.30059	alkaline nuclease		GO:0016787,GO:0003676,GO:0046872	EZ917068				EZ917068
1	6	36	GT_Af_SP_EZ971211_289384	EZ971211	RNA	-1.11977	2.17312	8.09954	-11.5989	6.51377e-05	0.00131073	2.29792	sulfate transporter		GO:0055085,GO:0016021,GO:0005215	EZ971211				EZ971211
1	74	38	GT_Af_SP_EZ975021_75999	EZ975021	RNA	-0.856141	1.81019	8.98434	-11.856	5.83288e-05	0.00123949	2.29545	ribosomal rna methyltransferase nop2-like		GO:0005730,GO:0008757,GO:0003723,GO:0006364	EZ975021				EZ975021
1	101	102	GT_Af_SP_EZ974530_67648	EZ974530	RNA	-0.843387	1.79426	9.92976	-11.8476	5.85382e-05	0.00124158	2.29134				EZ974530				EZ974530
1	106	91	GT_Af_Xhyb_EZ932559_265868	EZ932559	RNA	-0.862491	1.81818	13.3143	-11.8428	5.8656e-05	0.00124158	2.28904				EZ932559				EZ932559
1	94	264	GT_Af_SP_EZ979936_203509	EZ979936	RNA	0.907544	1.87585	8.68566	11.8408	5.87068e-05	0.00124158	2.28804				EZ979936				EZ979936
1	68	212	GT_Af_SP_EZ973372_256886	EZ973372	RNA	-0.845676	1.79711	10.1601	-11.8386	5.87631e-05	0.00124158	2.28695	elongation factor 1 beta		GO:0005085,GO:0003746,GO:0005853,GO:0005811,GO:0003747,GO:0005829,GO:0006414	EZ973372				EZ973372
1	18	235	GT_Af_SP_EZ976185_71202	EZ976185	RNA	-0.849865	1.80233	9.25252	-11.8286	5.90124e-05	0.00124507	2.2821	serine threonine-protein kinase rio2	EC:2.7.11	GO:0006468,GO:0005524,GO:0004674	EZ976185				EZ976185
1	75	258	GT_Af_SP_EZ974911_169264	EZ974911	RNA	-0.842706	1.79341	9.75063	-11.8056	5.95949e-05	0.00125557	2.27084	eukaryotic translation initiation factor 4e		GO:0000022,GO:0003743,GO:0016321,GO:0006413,GO:0016281,GO:0005829,GO:0016070,GO:0032183,GO:0035071,GO:0007076,GO:0000339,GO:0030307,GO:0006325,GO:0014069	EZ974911				EZ974911
1	122	176	GT_Af_SP_EZ972590_72228	EZ972590	RNA	0.839273	1.78915	8.77434	11.7977	5.97959e-05	0.00125801	2.26698	anopheles gambiae pest agap012495-pa		GO:0005515	EZ972590				EZ972590
1	125	58	GT_Af_SP_EZ975105_251194	EZ975105	RNA	-0.999096	1.99875	9.98826	-11.7757	6.03595e-05	0.00126321	2.25623	cyclin b		GO:0000910,GO:0043234,GO:0007059,GO:1902589,GO:1902578,GO:1903047,GO:0007017,GO:0005819,GO:0051641,GO:0005634,GO:0009790	EZ975105				EZ975105
1	127	88	GT_Af_Xhyb_EU852644_62100	EU852644	RNA	0.975782	1.96671	8.8055	11.7751	6.03757e-05	0.00126321	2.25592	cytochrome p450		GO:0020037,GO:0004497,GO:0005506,GO:0009055,GO:0055114	EU852644				EU852644
1	145	67	GT_Af_SP_EZ970682_201704	EZ970682	RNA	1.27323	2.41702	8.00444	14.6907	9.0853e-05	0.00155568	2.25414	atp synthase a chain		GO:0005576,GO:0006030,GO:0008061	EZ970682				EZ970682
1	55	69	GT_Af_SP_EZ980471_72278	EZ980471	RNA	0.941875	1.92102	8.15038	11.7694	6.05236e-05	0.00126321	2.25312	juvenile hormone acid methyltransferase		GO:0035049,GO:0006718	EZ980471				EZ980471
1	39	221	GT_Af_SP_EZ979246_247592	EZ979246	RNA	0.893051	1.8571	9.69176	11.7688	6.05398e-05	0.00126321	2.25281	fatty acyl- reductase 1		GO:0003824,GO:0008152,GO:0005488	EZ979246				EZ979246
1	8	250	GT_Af_SP_EZ975206_247774	EZ975206	RNA	-0.930865	1.90642	9.64399	-11.765	6.06372e-05	0.00126321	2.25097				EZ975206				EZ975206
1	104	196	GT_Af_SP_EZ975347_245179	EZ975347	RNA	-1.0869	2.12417	9.25948	-11.7649	6.06387e-05	0.00126321	2.25094	u3 small nucleolar rna-associated protein 15 homolog		GO:0005730,GO:0006364	EZ975347				EZ975347
1	110	125	GT_Af_SP_EZ974952_167667	EZ974952	RNA	-0.852106	1.80513	12.5256	-11.7649	6.06411e-05	0.00126321	2.2509	apolipoprotein d		GO:0005488,GO:0006810,GO:0005215	EZ974952				EZ974952
1	87	5	GT_Af_Xhyb_EZ927116_122512	EZ927116	RNA	0.841069	1.79138	9.57067	11.7518	6.0981e-05	0.00126795	2.24449				EZ927116				EZ927116
1	24	118	GT_Af_SP_EZ976695_214131	EZ976695	RNA	-0.835414	1.78437	9.86722	-11.7459	6.11353e-05	0.00126795	2.24159	adenylate kinase 3	EC:2.7.4.3	GO:0004017,GO:0005739,GO:0005524,GO:0006139,GO:0010033	EZ976695				EZ976695
1	54	38	GT_Af_Xhyb_EZ923496_294284	EZ923496	RNA	1.11871	2.17153	8.84689	11.7451	6.11578e-05	0.00126795	2.24117				EZ923496				EZ923496
1	26	131	GT_Af_SP_EZ916458_249564	EZ916458	RNA	0.85405	1.80757	9.90037	11.743	6.12116e-05	0.00126795	2.24016				EZ916458				EZ916458
1	159	105	GT_Af_SP_EZ974198_170237	EZ974198	RNA	-0.876732	1.83621	9.33519	-11.7382	6.13368e-05	0.00126877	2.23782	wd-repeat protein		GO:0006364,GO:0032040	EZ974198				EZ974198
1	132	16	GT_Af_SP_EZ921435_253718	EZ921435	RNA	1.06506	2.09226	10.2689	11.7281	6.16034e-05	0.00127251	2.23285				EZ921435				EZ921435
1	130	64	GT_Af_Xhyb_EZ918150_88255	EZ918150	RNA	-0.844955	1.79621	13.8428	-11.693	6.25418e-05	0.00128316	2.21552				EZ918150				EZ918150
1	99	202	GT_Af_Xhyb_EZ918581_147580	EZ915815	RNA	-0.853707	1.80714	9.59912	-11.6925	6.2555e-05	0.00128316	2.21528				EZ915815				EZ915815
1	136	213	GT_Af_SP_EZ920250_237609	EZ920250	RNA	1.16174	2.23726	8.18572	11.6916	6.25797e-05	0.00128316	2.21482				EZ920250				EZ920250
1	33	185	GT_Af_SP_EZ969719_299182	EZ969719	RNA	0.831222	1.77919	7.30609	11.6905	6.26071e-05	0.00128316	2.21432				EZ969719				EZ969719
1	167	29	GT_Af_Xhyb_EZ930213_145277	EZ930213	RNA	-0.923324	1.89648	12.6732	-11.6862	6.27239e-05	0.00128316	2.21218				EZ930213				EZ930213
1	145	145	GT_Af_SP_EZ921976_106259	EZ921976	RNA	0.832886	1.78124	7.84892	11.6857	6.2738e-05	0.00128316	2.21193				EZ921976				EZ921976
1	67	184	GT_Af_Xhyb_EZ927272_151427	EZ927272	RNA	-0.852087	1.80511	10.4407	-11.6854	6.27467e-05	0.00128316	2.21177				EZ927272				EZ927272
1	8	232	GT_Af_SP_EZ967412_232029	EZ967412	RNA	0.835804	1.78485	11.6426	11.6805	6.2878e-05	0.00128316	2.20937				EZ967412				EZ967412
1	19	150	GT_Af_SP_EZ970644_239099	EZ970644	RNA	-0.847703	1.79963	7.89989	-11.6786	6.29304e-05	0.00128316	2.20841				EZ970644				EZ970644
1	20	225	GT_Af_Xhyb_AY987355_190314	AY987355	RNA	-0.869175	1.82662	8.05136	-11.6765	6.29869e-05	0.00128316	2.20739	cytochrome p450		GO:0020037,GO:0004497,GO:0005506,GO:0009055,GO:0055114	AY987355	AGAP006047-RA	4e-39	CYP4J9: cytochrome P450|protein_coding|2L:25632214:25633880:-1|gene:AGAP006047	AY987355	AAEL008017-RA	8e-07	cytochrome P450
1	87	126	GT_Af_SP_EZ980863_12138	EZ980863	RNA	-1.02689	2.03762	9.05101	-11.6669	6.32478e-05	0.00128671	2.20265	fibrinogen and fibronectin		GO:0007165,GO:0005102	EZ980863				EZ980863
1	167	249	GT_Af_SP_EZ924224_317099	EZ924224	RNA	-0.836493	1.7857	8.25297	-11.6595	6.345e-05	0.00128818	2.19899				EZ924224				EZ924224
1	97	253	GT_Af_SP_EZ915481_84243	EZ915481	RNA	0.829032	1.77649	8.36826	11.6579	6.34943e-05	0.00128818	2.19819				EZ915481				EZ915481
1	21	10	GT_Af_SP_EZ980606_294906	EZ980606	RNA	0.977555	1.96912	8.3081	11.6385	6.40276e-05	0.00129722	2.18859	sodium solute symporter		GO:0016021,GO:0006814,GO:0055085,GO:0005215	EZ980606				EZ980606
1	60	177	GT_Af_SP_EZ967922_249804	EZ967922	RNA	-0.945506	1.92586	8.40797	-11.6351	6.41244e-05	0.0012974	2.18686				EZ967922				EZ967922
1	59	66	GT_Af_Xhyb_EZ918196_265132	EZ918196	RNA	0.87773	1.83748	7.95225	11.6314	6.42267e-05	0.00129769	2.18503				EZ918196				EZ918196
1	37	81	GT_Af_SP_EZ923529_307384	EZ923529	RNA	0.906673	1.87472	12.6856	11.622	6.44873e-05	0.00130118	2.18039				EZ923529				EZ923529
1	13	142	GT_Af_SP_EZ975706_302268	EZ975706	RNA	-0.878088	1.83794	8.6933	-11.6189	6.4575e-05	0.00130118	2.17883				EZ975706				EZ975706
1	154	188	GT_Af_SP_EZ974308_46901	EZ974308	RNA	-0.986336	1.98115	9.5217	-11.595	6.52475e-05	0.00131115	2.16695	ribosome production factor 1		GO:0005730,GO:0003723	EZ974308				EZ974308
1	7	221	GT_Af_Xhyb_EZ930784_143497	EZ930044	RNA	-0.907815	1.8762	13.0506	-11.5911	6.53583e-05	0.0013116	2.165				EZ930044				EZ930044
1	93	83	GT_Af_Xhyb_EZ926281_313732	EZ926281	RNA	0.831182	1.77914	9.23153	11.5741	6.58425e-05	0.00131907	2.15654				EZ926281				EZ926281
1	132	249	GT_Af_SP_EZ978159_231489	EZ978159	RNA	-0.954692	1.93817	8.75045	-11.5718	6.59091e-05	0.00131907	2.15537				EZ978159				EZ978159
1	161	101	GT_Af_SP_EZ920846_16418	EZ920846	RNA	-0.832865	1.78122	9.73993	-11.5657	6.60819e-05	0.00132074	2.15237				EZ920846				EZ920846
1	52	117	GT_Af_SP_EZ975370_187476	EZ975370	RNA	-0.840501	1.79067	9.11833	-11.5556	6.63727e-05	0.00132477	2.14733	rna-binding protein pno1		GO:0005730,GO:0003729	EZ975370				EZ975370
1	146	181	GT_Af_Xhyb_EZ930357_114068	EZ930357	RNA	-0.865826	1.82238	13.2859	-11.5421	6.67646e-05	0.00132706	2.14058				EZ930357				EZ930357
1	104	105	GT_Af_SP_EZ917518_170508	EZ917518	RNA	1.50337	2.83504	12.1661	11.5402	6.68197e-05	0.00132706	2.13963				EZ917518				EZ917518
1	89	247	GT_Af_Xhyb_EZ927318_146067	EZ927781	RNA	0.835452	1.78442	12.2761	11.54	6.68269e-05	0.00132706	2.13951				EZ927781				EZ927781
1	81	90	GT_Af_SP_EZ925018_9831	EZ925018	RNA	-0.925796	1.89973	10.7828	-11.5393	6.68463e-05	0.00132706	2.13918				EZ925018				EZ925018
1	111	228	GT_Af_SP_EZ971835_199344	EZ971835	RNA	0.848187	1.80024	8.73981	11.5269	6.72101e-05	0.00133249	2.13295	tryptophan transporter		GO:0005887,GO:0006836,GO:0005328	EZ971835				EZ971835
1	29	10	GT_Af_Xhyb_EZ930268_112619	EZ930268	RNA	-1.28482	2.43652	11.1117	-11.5007	6.79829e-05	0.00134536	2.11983				EZ930268				EZ930268
1	68	251	GT_Af_SP_EZ976532_63988	EZ976532	RNA	-0.942406	1.92173	9.60055	-11.4987	6.80413e-05	0.00134536	2.11885	serine protease		GO:0003824	EZ976532				EZ976532
1	16	52	GT_Af_SP_EZ976530_228112	EZ976530	RNA	0.888863	1.85172	11.6859	11.4893	6.83234e-05	0.00134914	2.1141				EZ976530	AGAP006161-RA	5e-31	suppressor of G2 allele of SKP1|protein_coding|2L:27438471:27439481:1|gene:AGAP006161	EZ976530	AAEL015061-RA	7e-06	chaperone binding protein
1	45	162	GT_Af_SP_EZ975453_186820	EZ975453	RNA	-0.816349	1.76094	9.06588	-11.4813	6.8563e-05	0.00135	2.11008	vprbp protein		GO:0005488	EZ975453				EZ975453
1	123	87	GT_Af_SP_EZ980552_235069	EZ980552	RNA	-0.885806	1.8478	9.68605	-11.4806	6.85838e-05	0.00135	2.10973	alkaline phosphatase	EC:3.1.3.1	GO:0008270,GO:0008152,GO:0000287,GO:0004035	EZ980552				EZ980552
1	106	108	GT_Af_SP_EZ973926_79056	EZ973926	RNA	-0.858296	1.8129	9.87962	-11.4747	6.87609e-05	0.00135	2.10677	ribulose-phosphate 3-epimerase	EC:5.1.3.1	GO:0005975,GO:0004750	EZ973926				EZ973926
1	51	38	GT_Af_SP_EZ974737_225562	EZ974737	RNA	-0.817587	1.76246	9.13166	-11.474	6.87809e-05	0.00135	2.10644	cytochrome b5		GO:0020037,GO:0009055	EZ974737				EZ974737
1	86	260	GT_Af_SP_EZ973430_90275	EZ973430	RNA	-0.827221	1.77426	14.4713	-11.4726	6.88237e-05	0.00135	2.10572	nucleoside diphosphate kinase	EC:2.7.4.6	GO:0007067,GO:0007017,GO:0004550,GO:0006241,GO:0032183,GO:0005525,GO:0046777,GO:0005874,GO:0008017,GO:0006165,GO:0018105,GO:0006183,GO:0006228,GO:0007427,GO:0005524	EZ973430				EZ973430
1	32	245	GT_Af_SP_EZ974807_3081	EZ974807	RNA	-1.09617	2.13786	10.5712	-11.4623	6.91354e-05	0.00135432	2.10054	female sterile nasrat		GO:0048477	EZ974807				EZ974807
1	154	208	GT_Af_SP_EZ978991_91671	EZ978991	RNA	0.91376	1.88395	7.80485	11.4546	6.93703e-05	0.00135713	2.09664				EZ978991				EZ978991
1	62	208	GT_Af_Xhyb_EZ979745_180023	EZ979745	RNA	0.813297	1.75722	10.9656	11.4379	6.98804e-05	0.0013653	2.08823				EZ979745				EZ979745
1	41	1	GT_Af_SP_EZ966724_186202	EZ966724	RNA	-0.978081	1.96984	11.3134	-11.4149	7.05915e-05	0.00137737	2.07661				EZ966724				EZ966724
1	87	154	GT_Af_SP_EZ967964_5061	EZ967964	RNA	-0.881412	1.84218	10.3598	-11.4048	7.09053e-05	0.00138167	2.07152	aldehyde dehydrogenase	EC:1.2.1.3	GO:0006090,GO:0004029,GO:0005811,GO:0005759,GO:0045471,GO:0055114	EZ967964				EZ967964
1	151	217	GT_Af_Xhyb_EZ925128_251334	EZ925128	RNA	-0.926409	1.90054	12.4847	-11.3964	7.11703e-05	0.00138501	2.06724				EZ925128				EZ925128
1	84	253	GT_Af_SP_EZ973504_105599	EZ973504	RNA	-0.880335	1.8408	11.7594	-11.3826	7.16046e-05	0.00139163	2.06025	lipid storage droplets surface-binding protein 1		GO:0019915,GO:0005811	EZ973504				EZ973504
1	46	42	GT_Af_SP_EZ966960_182322	EZ966960	RNA	0.813261	1.75718	9.1878	11.3754	7.18333e-05	0.00139424	2.05659				EZ966960				EZ966960
1	27	94	GT_Af_SP_EZ977383_175869	EZ977383	RNA	-0.808564	1.75147	9.61021	-11.3681	7.20637e-05	0.00139688	2.05292	n-acetylserotonin o-methyltransferase-like		GO:0005737	EZ977383				EZ977383
1	128	141	GT_Af_SP_EZ974095_291484	EZ974095	RNA	0.935326	1.91232	11.2502	11.3638	7.22018e-05	0.00139773	2.05072	protein fam57b-like		GO:0016021	EZ974095				EZ974095
1	114	198	GT_Af_SP_EZ980270_200186	EZ980270	RNA	0.822469	1.76843	9.09103	11.3601	7.23189e-05	0.0013979	2.04886	oxidoreductase		GO:0016491,GO:0055114,GO:0005488	EZ980270				EZ980270
1	107	148	GT_Af_SP_EZ924099_183262	EZ924099	RNA	-0.853563	1.80696	8.81903	-11.3572	7.24124e-05	0.0013979	2.04737				EZ924099				EZ924099
1	16	158	GT_Af_SP_EZ966329_86099	EZ966329	RNA	-0.811063	1.7545	9.66737	-11.3546	7.2494e-05	0.0013979	2.04608	probable atp-dependent rna helicase ddx52-like		GO:0003676,GO:0005524,GO:0008026	EZ966329				EZ966329
1	122	248	GT_Af_SP_EU852651_220598	EU852651	RNA	0.825302	1.77191	7.83309	11.3397	7.29766e-05	0.0014038	2.03846	cytochrome p450		GO:0020037,GO:0004497,GO:0005506,GO:0009055,GO:0055114	EU852651				EU852651
1	33	89	GT_Af_Xhyb_EZ930952_137897	EZ930952	RNA	0.852683	1.80586	9.80487	11.3392	7.29902e-05	0.0014038	2.03825				EZ930952				EZ930952
1	85	189	GT_Af_Xhyb_EZ974660_186926	EZ929885	RNA	1.04993	2.07042	12.9094	11.3317	7.3234e-05	0.00140666	2.03442				EZ929885				EZ929885
1	63	49	GT_Af_SP_EZ977820_93071	EZ977820	RNA	-0.947496	1.92852	7.89931	-11.3193	7.36389e-05	0.00141261	2.02808	cationic amino acid transporter		GO:0006629,GO:0015174,GO:0006865,GO:0040007,GO:0016020	EZ977820				EZ977820
1	60	2	GT_Af_SP_EZ975557_93165	EZ975557	RNA	-0.832228	1.78043	11.7279	-11.304	7.41406e-05	0.00142039	2.02029	chorion peroxidase	EC:1.11.1.7	GO:0020037,GO:0004601,GO:0055114,GO:0006979	EZ975557				EZ975557
1	38	158	GT_Af_SP_EZ967947_169647	EZ967947	RNA	-0.946511	1.92721	7.97109	-11.2997	7.42835e-05	0.00142128	2.01808				EZ967947				EZ967947
1	20	101	GT_Af_SP_EZ979022_291181	EZ979022	RNA	1.21873	2.32742	9.87962	11.293	7.45051e-05	0.00142368	2.01465	isoform c	EC:3.1.2.15	GO:0004843,GO:0016579,GO:0006511,GO:0004221	EZ979022				EZ979022
1	121	218	GT_Af_SP_EZ974649_283538	EZ974649	RNA	-0.820989	1.76662	8.97657	-11.2887	7.46453e-05	0.00142452	2.01249	importin beta-3		GO:0005643,GO:0006606,GO:0005488,GO:0008320,GO:0005829	EZ974649				EZ974649
1	96	224	GT_Af_Xhyb_EZ925030_266982	EZ925030	RNA	-0.920881	1.89327	13.012	-11.2833	7.4825e-05	0.00142581	2.00973				EZ925030				EZ925030
1	73	79	GT_Af_SP_EZ919962_155060	EZ919962	RNA	0.932158	1.90813	8.54632	11.2809	7.49055e-05	0.00142581	2.0085				EZ919962				EZ919962
1	112	114	GT_Af_SP_EZ980780_198994	EZ980780	RNA	-0.904218	1.87153	8.44592	-11.2664	7.53925e-05	0.00143228	2.00105	hypothetical conserved protein	EC:2.3.1	GO:0008080,GO:0008152	EZ980780				EZ980780
1	8	140	GT_Af_SP_EZ921532_283948	EZ921532	RNA	0.815095	1.75941	7.69407	11.265	7.54391e-05	0.00143228	2.00034				EZ921532				EZ921532
1	78	120	GT_Af_SP_EZ923628_252039	EZ923628	RNA	1.02523	2.03529	7.78714	11.0009	8.49737e-05	0.00149896	1.99636				EZ923628				EZ923628
1	47	129	GT_Af_SP_EZ974345_262532	EZ974345	RNA	-0.841531	1.79195	8.44952	-11.255	7.57775e-05	0.00143606	1.9952	organic cation transporter		GO:0008513,GO:0055085	EZ974345				EZ974345
1	91	48	GT_Af_Xhyb_EZ925369_319081	EZ925369	RNA	0.801403	1.7428	8.82104	11.2533	7.58324e-05	0.00143606	1.99437				EZ925369				EZ925369
1	140	161	GT_Af_Xhyb_EZ915593_72628	EZ915593	RNA	0.807721	1.75044	10.7552	11.2467	7.60579e-05	0.00143849	1.99096				EZ915593				EZ915593
1	45	201	GT_Af_SP_EZ921146_299392	EZ921146	RNA	-0.851523	1.8044	9.38938	-11.2356	7.64346e-05	0.00143866	1.98528				EZ921146				EZ921146
1	139	59	GT_Af_Xhyb_EZ926119_283288	EZ926119	RNA	-0.924393	1.89789	9.45697	-11.2351	7.64523e-05	0.00143866	1.98502				EZ926119				EZ926119
1	7	233	GT_Af_SP_EZ975456_37983	EZ975456	RNA	0.867655	1.8247	8.82499	11.2328	7.65319e-05	0.00143866	1.98382	protein phosphatase 1l-like		GO:0008360,GO:0008287,GO:0004722,GO:0007155,GO:0000287,GO:0006470	EZ975456				EZ975456
1	32	151	GT_Af_SP_EZ968369_230479	EZ968369	RNA	-0.818173	1.76317	8.40295	-11.2301	7.66235e-05	0.00143866	1.98245				EZ968369				EZ968369
1	42	206	GT_Af_Xhyb_EZ921092_154920	EZ921092	RNA	-0.956381	1.94044	9.53685	-11.2276	7.67073e-05	0.00143866	1.98119				EZ921092				EZ921092
1	16	53	GT_Af_SP_EZ919844_17669	EZ919844	RNA	0.875728	1.83493	9.1024	11.2272	7.67233e-05	0.00143866	1.98095				EZ919844				EZ919844
1	124	20	GT_Af_Xhyb_EZ915986_78157	EZ915986	RNA	-0.984357	1.97843	9.05475	-11.2265	7.67481e-05	0.00143866	1.98058				EZ915986				EZ915986
1	93	38	GT_Af_Xhyb_EZ966163_101901	EZ916196	RNA	-0.800581	1.7418	10.1846	-11.218	7.70391e-05	0.00144076	1.97623	guanine nucleotide-binding protein subunit beta-like		GO:0016301,GO:0004872	EZ916196				EZ916196
1	159	11	GT_Af_SP_EZ976128_259497	EZ976128	RNA	-0.950571	1.93264	9.86554	-11.2162	7.71028e-05	0.00144076	1.97528	thymus-specific serine protease	EC:3.4.16	GO:0004185,GO:0006508	EZ976128				EZ976128
1	117	258	GT_Af_SP_EZ975582_302728	EZ975582	RNA	0.851169	1.80396	9.23807	11.2128	7.72176e-05	0.00144076	1.97357				EZ975582				EZ975582
1	69	18	GT_Af_Xhyb_EZ919840_272454	EZ919840	RNA	-0.849265	1.80158	7.51306	-11.2119	7.72498e-05	0.00144076	1.97309				EZ919840				EZ919840
1	105	247	GT_Af_SP_EZ976750_118111	EZ976750	RNA	-0.895107	1.85975	8.78772	-11.1949	7.78402e-05	0.0014474	1.96434	rna m5u methyltransferase	EC:2.1.1	GO:0003676,GO:0008173,GO:0006396,GO:0000166	EZ976750				EZ976750
1	103	151	GT_Af_Xhyb_EZ931251_138699	EZ931251	RNA	-0.828606	1.77597	13.055	-11.1949	7.78409e-05	0.0014474	1.96434				EZ931251				EZ931251
1	141	114	GT_Af_Xhyb_EZ920167_46052	EZ920167	RNA	0.838562	1.78827	8.9145	11.1932	7.78992e-05	0.0014474	1.96348	proteasome subunit beta type 1	EC:3.4.25	GO:0005737,GO:0005839,GO:0005515,GO:0005634,GO:0004298,GO:0051603	EZ920167				EZ920167
1	84	266	GT_Af_SP_EZ916516_301018	EZ916516	RNA	0.798539	1.73934	9.77819	11.1881	7.8079e-05	0.00144784	1.96082				EZ916516				EZ916516
1	1	210	GT_Af_Xhyb_EZ931812_168897	EZ920365	RNA	-0.908443	1.87702	10.1001	-11.1863	7.81406e-05	0.00144784	1.95992	glucose dehydrogenase	EC:1.1.99.10	GO:0006066,GO:0050660,GO:0046693,GO:0008430,GO:0006006,GO:0008364,GO:0004344,GO:0005576,GO:0055114	EZ920365				EZ920365
1	64	68	GT_Af_SP_EZ977483_209736	EZ977483	RNA	0.806666	1.74916	7.98185	11.1836	7.82367e-05	0.00144784	1.95851				EZ977483				EZ977483
1	55	238	GT_Af_Xhyb_EZ916319_156253	EZ916319	RNA	-0.938699	1.9168	9.71588	-11.1814	7.83148e-05	0.00144784	1.95736	d-3-phosphoglycerate dehydrogenase	EC:1.1.1.95	GO:0051287,GO:0004617,GO:0006564,GO:0055114	EZ916319				EZ916319
1	74	233	GT_Af_SP_EZ917861_250404	EZ917861	RNA	-0.80678	1.7493	12.7	-11.1785	7.84153e-05	0.00144789	1.95589				EZ917861				EZ917861
1	63	47	GT_Af_SP_EZ974937_161152	EZ974937	RNA	-0.897926	1.86339	9.89078	-11.1742	7.8567e-05	0.00144889	1.95367	serine threonine-protein kinase rio1	EC:2.7.11	GO:0005524,GO:0004674	EZ974937				EZ974937
1	79	154	GT_Af_Xhyb_EZ919800_129168	EZ919800	RNA	-0.855075	1.80885	9.69128	-11.1609	7.90369e-05	0.00145369	1.94681	brain protein 16		GO:0005488	EZ919800				EZ919800
1	31	260	GT_Af_SP_EZ966191_320511	EZ966191	RNA	0.794749	1.73478	8.19841	11.1603	7.90596e-05	0.00145369	1.94648				EZ966191				EZ966191
1	34	69	GT_Af_SP_EZ926015_251749	EZ926015	RNA	1.03665	2.05146	8.7182	11.1583	7.91316e-05	0.00145369	1.94544				EZ926015				EZ926015
1	124	52	GT_Af_SP_EZ976807_114944	EZ976807	RNA	-0.807948	1.75072	9.86876	-11.1558	7.92206e-05	0.00145369	1.94414	ribose-5-phosphate isomerase	EC:5.3.1.6	GO:0009052,GO:0004751	EZ976807				EZ976807
1	109	216	GT_Af_SP_EZ980798_157463	EZ980798	RNA	0.845265	1.79659	7.76639	11.1464	7.9557e-05	0.00145671	1.93927				EZ980798				EZ980798
1	57	176	GT_Af_SP_EZ979945_102122	EZ979945	RNA	-0.813403	1.75735	8.25025	-11.1444	7.96287e-05	0.00145671	1.93824	eukaryotic translation initiation factor 2-alpha kinase 1	EC:2.7.11.20	GO:0006468,GO:0004686,GO:0005524	EZ979945				EZ979945
1	105	182	GT_Af_SP_EZ923033_46602	EZ923033	RNA	0.793597	1.73339	9.97431	11.1411	7.97438e-05	0.00145671	1.93658				EZ923033				EZ923033
1	18	73	GT_Af_Xhyb_EZ925065_106569	EZ925065	RNA	0.793549	1.73333	9.1885	11.1402	7.97794e-05	0.00145671	1.93607	transmembrane protein 68		GO:0016746,GO:0016021,GO:0008152	EZ925065				EZ925065
1	157	72	GT_Af_Xhyb_EZ924691_77197	EZ924691	RNA	-1.08027	2.11443	13.2942	-11.1288	8.01899e-05	0.0014624	1.93017				EZ924691				EZ924691
1	43	106	GT_Af_SP_EZ975386_238599	EZ975386	RNA	-1.07294	2.10371	10.6341	-11.1194	8.05289e-05	0.00146678	1.92532	h aca ribonucleoprotein complex subunit 1-like		GO:0030515,GO:0031118,GO:0005732,GO:0030532,GO:0030559	EZ975386				EZ975386
1	68	49	GT_Af_SP_EZ980287_93395	EZ980287	RNA	-0.994652	1.9926	8.35746	-11.1041	8.10862e-05	0.00147382	1.91739	alpha-amylase		GO:0005975,GO:0043169,GO:0003824	EZ980287				EZ980287
1	3	159	GT_Af_Xhyb_EZ929959_141765	EZ929959	RNA	0.877947	1.83776	10.8528	11.1029	8.11327e-05	0.00147382	1.91673				EZ929959				EZ929959
1	89	224	GT_Af_SP_EZ973652_167917	EZ973652	RNA	-0.895688	1.8605	11.8915	-11.1006	8.12145e-05	0.00147382	1.91557	electron transfer flavoprotein subunit mitochondrial-like		GO:0008258,GO:0017133,GO:0007443,GO:0009055,GO:0048567,GO:0050660,GO:0006119,GO:0007424,GO:0005811	EZ973652				EZ973652
1	89	42	GT_Af_Xhyb_EZ925508_87905	EZ925508	RNA	0.942825	1.92229	8.21713	11.0929	8.14994e-05	0.00147584	1.91155				EZ925508				EZ925508
1	32	61	GT_Af_SP_EZ974067_89395	EZ974067	RNA	0.8466	1.79826	9.57926	11.0909	8.15714e-05	0.00147584	1.91053				EZ974067	AGAP000595-RA	7e-14	lysophosphatidylcholine acyltransferase 2B|protein_coding|X:10645005:10653152:-1|gene:AGAP000595	EZ974067
1	151	180	GT_Af_Xhyb_EZ930697_268374	EZ930697	RNA	-0.873319	1.83187	13.0243	-11.0895	8.1625e-05	0.00147584	1.90978				EZ930697				EZ930697
1	9	106	GT_Af_Xhyb_EZ926637_267742	EZ926637	RNA	-0.848422	1.80053	8.88933	-11.0839	8.18311e-05	0.00147626	1.90688				EZ926637				EZ926637
1	10	196	GT_Af_SP_EZ918141_36011	EZ918141	RNA	1.03618	2.05079	9.20464	11.0835	8.18479e-05	0.00147626	1.90664				EZ918141				EZ918141
1	104	118	GT_Af_SP_EZ920794_163295	EZ920794	RNA	0.787655	1.72627	10.2509	11.0759	8.2129e-05	0.00147684	1.9027				EZ920794				EZ920794
1	72	213	GT_Af_SP_EZ915233_55454	EZ915233	RNA	0.792753	1.73238	8.47887	11.0752	8.2156e-05	0.00147684	1.90232				EZ915233				EZ915233
1	100	1	GT_Af_SP_EZ973675_308308	EZ973675	RNA	-1.23448	2.35296	8.67342	-11.0745	8.21796e-05	0.00147684	1.90199				EZ973675	AGAP002925-RC	5e-35	poly(U)-specific endoribonuclease|protein_coding|2R:29677839:29681139:-1|gene:AGAP002925	EZ973675	AAEL009629-RA	2e-28	endoU protein, putative
1	45	131	GT_Af_Xhyb_EZ973390_206962	EZ973390	RNA	-0.786334	1.72469	12.9417	-11.0558	8.28804e-05	0.00148564	1.89223	60s ribosomal protein l10a		GO:0005840,GO:0003735,GO:0003723,GO:0006412,GO:0006396	EZ973390				EZ973390
1	37	237	GT_Af_Xhyb_EZ917679_89765	EZ917679	RNA	-0.841186	1.79152	9.70529	-11.0551	8.29079e-05	0.00148564	1.89185				EZ917679				EZ917679
1	41	29	GT_Af_SP_EZ973696_19635	EZ973696	RNA	-1.84792	3.59982	13.9705	-10.9998	8.5019e-05	0.00149896	1.88927	chymotrypsin-like protein	EC:3.4.21	GO:0004252,GO:0006508	EZ973696	AGAP001199-RA	1e-61	serine protease|protein_coding|2R:1278912:1280352:1|gene:AGAP001199	EZ973696
1	34	22	GT_Af_SP_EZ918523_220588	EZ918523	RNA	-0.788488	1.72726	11.3631	-11.0498	8.31062e-05	0.00148564	1.8891				EZ918523				EZ918523
1	42	243	GT_Af_SP_EZ978057_309277	EZ978057	RNA	0.794189	1.7341	8.85571	11.0495	8.31187e-05	0.00148564	1.88893	sodium solute symporter		GO:0044765	EZ978057				EZ978057
1	91	114	GT_Af_Xhyb_EZ933278_285918	EZ933278	RNA	0.785661	1.72388	12.8026	11.0481	8.31715e-05	0.00148564	1.8882	maltase-like protein agm2		GO:0005975,GO:0043169,GO:0003824	EZ933278				EZ933278
1	148	62	GT_Af_SP_EZ980461_276615	EZ980461	RNA	-0.906909	1.87502	8.24488	-11.0304	8.38411e-05	0.00149579	1.87898	anopheles gambiae pest agap012505-pa	EC:3.4.21	GO:0004252,GO:0006508	EZ980461				EZ980461
1	2	119	GT_Af_SP_EZ974943_211601	EZ974943	RNA	-0.875924	1.83518	8.46287	-11.0253	8.40362e-05	0.00149746	1.87631	exu-associated protein		GO:0003676,GO:0043170	EZ974943				EZ974943
1	48	43	GT_Af_Xhyb_EZ925973_247752	EZ925973	RNA	-0.872888	1.83132	9.08911	-11.0206	8.42177e-05	0.00149889	1.87382				EZ925973				EZ925973
1	26	47	GT_Af_SP_EZ978290_31718	EZ978290	RNA	-0.925609	1.89949	9.68565	-11.0108	8.4593e-05	0.00149896	1.86871	dimethyladenosine transferase	EC:2.1.1	GO:0000154,GO:0046677,GO:0000179	EZ978290				EZ978290
1	29	266	GT_Af_Xhyb_EZ923305_245299	EZ923305	RNA	-0.940964	1.91981	10.9469	-11.0092	8.46538e-05	0.00149896	1.86789				EZ923305				EZ923305
1	43	263	GT_Af_SP_EZ974076_88625	EZ974076	RNA	-0.81073	1.7541	10.7563	-11.0085	8.46798e-05	0.00149896	1.86753	translation initiation factor 2 gamma subunit		GO:0003924,GO:0003743,GO:0005525	EZ974076				EZ974076
1	81	169	GT_Af_Xhyb_EZ931022_138875	EZ931022	RNA	-0.832061	1.78023	9.23596	-11.0032	8.48855e-05	0.00149896	1.86474				EZ931022				EZ931022
1	127	180	GT_Af_Xhyb_EZ931178_98325	EZ931178	RNA	0.884339	1.84592	9.49286	11.003	8.48929e-05	0.00149896	1.86464				EZ931178				EZ931178
1	37	209	GT_Af_SP_EZ919202_293434	EZ919202	RNA	0.789139	1.72804	8.0141	10.9982	8.50791e-05	0.00149896	1.86212				EZ919202				EZ919202
1	34	91	GT_Af_Xhyb_EZ917724_35538	EZ917724	RNA	-1.12363	2.17894	10.4275	-10.9968	8.51338e-05	0.00149896	1.86138				EZ917724				EZ917724
1	48	205	GT_Af_SP_EZ922905_136767	EZ922905	RNA	1.04748	2.06692	13.1657	10.9894	8.54203e-05	0.00150222	1.85752				EZ922905				EZ922905
1	8	54	GT_Af_SP_EZ976183_230049	EZ976183	RNA	-0.859476	1.81438	8.68085	-10.9652	8.63733e-05	0.00151717	1.84476				EZ976183				EZ976183
1	1	201	GT_Af_SP_EZ977895_166879	EZ977895	RNA	-0.789317	1.72826	7.25423	-10.9614	8.65197e-05	0.00151794	1.84281	serine protease		GO:0003824	EZ977895				EZ977895
1	72	212	GT_Af_SP_EZ975748_72788	EZ975748	RNA	-0.822029	1.76789	9.05806	-10.9553	8.67628e-05	0.00151866	1.83958	pre-mrna-processing factor 19		GO:0000151,GO:0016567,GO:0004842	EZ975748				EZ975748
1	105	117	GT_Af_SP_EZ921965_165157	EZ921965	RNA	-1.13511	2.19635	7.67233	-10.9552	8.67658e-05	0.00151866	1.83954				EZ921965				EZ921965
1	26	65	GT_Af_SP_EZ922086_266559	EZ922086	RNA	-0.818746	1.76387	7.4314	-10.9506	8.69499e-05	0.00151942	1.83711	drug metabolite exporter		GO:0003676,GO:0000166	EZ922086				EZ922086
1	58	84	GT_Af_SP_EZ977259_202149	EZ977259	RNA	0.782173	1.71972	8.71321	10.9464	8.71177e-05	0.00151942	1.83489	sugar transporter		GO:0016021,GO:0055085,GO:0005215,GO:0008643	EZ977259				EZ977259
1	104	114	GT_Af_Xhyb_EZ925244_308178	EZ925244	RNA	0.77959	1.71664	11.5818	10.9454	8.71569e-05	0.00151942	1.83437				EZ925244				EZ925244
1	135	145	GT_Af_Xhyb_EZ918676_237329	EZ918676	RNA	-0.8257	1.7724	11.2296	-10.9438	8.72204e-05	0.00151942	1.83353	trafficking protein particle complex 1		GO:0006888,GO:0030008,GO:0005801	EZ918676				EZ918676
1	142	80	GT_Af_Xhyb_EZ917425_8371	EZ917425	RNA	-0.778126	1.7149	14.1318	-10.94	8.73714e-05	0.00152026	1.83154				EZ917425				EZ917425
1	123	3	GT_Af_SP_EZ966231_256547	EZ966231	RNA	0.776803	1.71333	9.63112	10.9228	8.8066e-05	0.00153055	1.82243				EZ966231				EZ966231
1	25	88	GT_Af_SP_EZ973501_55106	EZ973501	RNA	0.777714	1.71441	13.9444	10.9083	8.86546e-05	0.00153823	1.81477				EZ973501				EZ973501
1	145	153	GT_Af_SP_EZ973494_114804	EZ973494	RNA	-0.77689	1.71343	9.45338	-10.904	8.88277e-05	0.00153823	1.81253	peptidyl-prolyl cis-trans isomerase-like	EC:2.7.1,EC:5.2.1.8	GO:0005829,GO:0006457,GO:0035071,GO:0019908,GO:0003755,GO:0008024,GO:0016538	EZ973494				EZ973494
1	109	107	GT_Af_Xhyb_EZ929070_145367	EZ927932	RNA	0.778953	1.71589	12.8153	10.9039	8.88309e-05	0.00153823	1.81249				EZ927932				EZ927932
1	69	46	GT_Af_SP_EZ977189_82089	EZ977189	RNA	0.83222	1.78042	8.19536	10.9017	8.89242e-05	0.00153823	1.81128	isoform a		GO:0000381,GO:0000166,GO:0003729	EZ977189				EZ977189
1	99	165	GT_Af_SP_EZ977008_89225	EZ977008	RNA	-0.825468	1.77211	11.3174	-10.884	8.96496e-05	0.00154897	1.80193	lysozyme c-4	EC:3.2.1.17	GO:0035071,GO:0003796,GO:0019730,GO:0016998	EZ977008				EZ977008
1	111	154	GT_Af_Xhyb_EZ915842_192544	EZ915842	RNA	-1.0419	2.05894	9.73498	-10.8775	8.99188e-05	0.00155181	1.79848	60s acidic ribosomal protein p0		GO:0003735,GO:0003723,GO:0005515,GO:0042254,GO:0022625,GO:0044419,GO:0006414	EZ915842				EZ915842
1	21	109	GT_Af_SP_EZ976292_192932	EZ976292	RNA	-0.801092	1.74242	10.606	-10.8738	9.00719e-05	0.00155248	1.79652	zinc finger protein		GO:0005515,GO:0008270	EZ976292				EZ976292
1	137	229	GT_Af_SP_EZ966348_82289	EZ966348	RNA	-0.778587	1.71545	9.07893	-10.8703	9.02169e-05	0.00155248	1.79467				EZ966348				EZ966348
1	167	67	GT_Af_SP_EZ975244_177328	EZ975244	RNA	-0.90287	1.86978	9.71297	-10.869	9.02724e-05	0.00155248	1.79396				EZ975244				EZ975244
1	27	12	GT_Af_SP_EZ917937_316105	EZ917937	RNA	-1.04224	2.05942	11.9635	-10.8641	9.04763e-05	0.0015532	1.79137				EZ917937				EZ917937
1	23	198	GT_Af_SP_EZ974928_258209	EZ974928	RNA	0.787917	1.72658	8.88601	10.8629	9.05245e-05	0.0015532	1.79076	sugar transporter		GO:0016021,GO:0055085,GO:0005215	EZ974928				EZ974928
1	38	93	GT_Af_SP_EZ968513_302838	EZ968513	RNA	-0.95053	1.93258	8.69083	-10.8522	9.09709e-05	0.00155568	1.7851	mitochondrial ribosomal protein l38		GO:0005762,GO:0008429,GO:0003735,GO:0006412	EZ968513				EZ968513
1	29	115	GT_Af_SP_EZ975601_212451	EZ975601	RNA	-0.771856	1.70746	12.9488	-10.8519	9.09847e-05	0.00155568	1.78492	lamina isoform c		GO:0007417,GO:0009888,GO:0044763,GO:0009887,GO:0005605,GO:0040011,GO:0016043,GO:0009605	EZ975601				EZ975601
1	52	100	GT_Af_SP_EZ973956_210701	EZ973956	RNA	-0.932265	1.90827	9.03243	-10.8372	9.16073e-05	0.00156271	1.77707	pumilio domain-containing protein c14orf21		GO:0005488	EZ973956				EZ973956
1	71	105	GT_Af_SP_EZ979690_277379	EZ979690	RNA	0.851867	1.80484	9.75249	10.8366	9.16323e-05	0.00156271	1.77676	elongation of very long chain fatty acids protein 4		GO:0016021	EZ979690				EZ979690
1	122	137	GT_Af_Xhyb_EZ976192_100391	EZ976192	RNA	0.787657	1.72627	11.418	10.8321	9.18231e-05	0.00156271	1.77437	odorant binding protein		GO:0005549,GO:0006810	EZ976192				EZ976192
1	125	9	GT_Af_Xhyb_EZ915841_16609	EZ916524	RNA	0.840382	1.79052	9.42706	10.8315	9.18479e-05	0.00156271	1.77405				EZ916524				EZ916524
1	4	54	GT_Af_SP_EZ976406_299432	EZ976406	RNA	1.06044	2.08557	9.48795	10.8297	9.19243e-05	0.00156271	1.7731	ribonuclease t2	EC:3.1.27.1	GO:0003723,GO:0033897	EZ976406	AGAP009842-RA	2e-09	ribonuclease T2|protein_coding|3R:44093269:44094393:-1|gene:AGAP009842	EZ976406
1	19	219	GT_Af_SP_EZ974562_8091	EZ974562	RNA	0.772427	1.70814	10.3155	10.8204	9.23181e-05	0.00156761	1.76818				EZ974562				EZ974562
1	132	206	GT_Af_SP_EZ977196_195622	EZ977196	RNA	0.856875	1.81111	7.69492	10.8072	9.28874e-05	0.00157134	1.7611	cuticular protein isoform a		GO:0005214	EZ977196				EZ977196
1	51	12	GT_Af_SP_EZ919241_39537	EZ919241	RNA	-0.787745	1.72637	11.738	-10.8045	9.30022e-05	0.00157134	1.75968				EZ919241				EZ919241
1	15	200	GT_Af_Xhyb_EZ924055_149328	EZ924055	RNA	-0.775633	1.71194	11.6536	-10.8019	9.31129e-05	0.00157134	1.75831	t-complex protein 1 subunit beta-like		GO:0006457,GO:0005832,GO:0005811,GO:0007052,GO:0005524,GO:0051082	EZ924055				EZ924055
1	38	169	GT_Af_Xhyb_EZ930359_146337	EZ930359	RNA	-0.808471	1.75135	13.2436	-10.7983	9.32691e-05	0.00157134	1.75638				EZ930359				EZ930359
1	17	35	GT_Af_SP_EZ979140_46492	EZ979140	RNA	-1.01805	2.02517	9.48564	-10.7981	9.32802e-05	0.00157134	1.75625	trna-dihydrouridine synthase		GO:0050660,GO:0003676,GO:0008270,GO:0017150,GO:0008033,GO:0055114	EZ979140				EZ979140
1	12	128	GT_Af_SP_EZ922240_159796	EZ922240	RNA	-1.03914	2.055	8.67535	-10.7953	9.34003e-05	0.00157134	1.75477				EZ922240				EZ922240
1	146	37	GT_Af_SP_EZ976141_206682	EZ976141	RNA	0.827128	1.77415	8.53917	10.7939	9.34598e-05	0.00157134	1.75403	peptidyl-prolyl cis-trans rhodopsin-specific isozyme-like	EC:5.2.1.8	GO:0007603,GO:0006810,GO:0016028,GO:0031965,GO:0003755,GO:0016023,GO:0005887,GO:0016063,GO:0005788,GO:0006458,GO:0016018	EZ976141				EZ976141
1	113	223	GT_Af_SP_EZ923643_170588	EZ923643	RNA	-0.974308	1.9647	12.0678	-10.7885	9.36939e-05	0.00157134	1.75115				EZ923643				EZ923643
1	43	22	GT_Af_SP_EZ967645_16439	EZ967645	RNA	-0.80033	1.7415	9.23873	-10.7882	9.3708e-05	0.00157134	1.75098	atp-dependent rna helicase dhx8		GO:0000166,GO:0007076,GO:0040011,GO:0007498,GO:0045214,GO:0007520,GO:0003779,GO:0008307,GO:0004386,GO:0016203,GO:0007519,GO:0000794,GO:0030018,GO:0007062	EZ967645				EZ967645
1	117	74	GT_Af_SP_EZ916397_36311	EZ916397	RNA	-1.05577	2.07883	9.98728	-10.7875	9.37382e-05	0.00157134	1.75061				EZ916397				EZ916397
1	9	93	GT_Af_SP_EZ979382_238489	EZ979382	RNA	0.868631	1.82593	7.53877	10.7871	9.37546e-05	0.00157134	1.75041	chymotrypsin-like protein		GO:0008233	EZ979382				EZ979382
1	3	84	GT_Af_SP_EZ974792_49791	EZ974792	RNA	-0.921985	1.89472	9.52597	-10.7854	9.38299e-05	0.00157134	1.74948	nicotinamide riboside kinase 1		GO:0016301	EZ974792				EZ974792
1	82	114	GT_Af_Xhyb_EZ928809_267242	EZ928809	RNA	-0.791842	1.73128	8.8877	-10.7834	9.39191e-05	0.00157134	1.74839				EZ928809				EZ928809
1	71	39	GT_Af_SP_EZ920666_17269	EZ920666	RNA	0.81574	1.7602	9.2507	10.774	9.43291e-05	0.00157471	1.74338				EZ920666				EZ920666
1	108	180	GT_Af_Xhyb_EZ925932_103219	EZ925932	RNA	0.804097	1.74605	8.41191	10.7736	9.43437e-05	0.00157471	1.7432				EZ925932				EZ925932
1	138	151	GT_Af_Xhyb_EZ916395_299512	EZ916395	RNA	0.774103	1.71013	8.30088	10.7699	9.45082e-05	0.00157471	1.74119				EZ916395				EZ916395
1	74	94	GT_Af_Xhyb_EZ931550_251414	EZ931550	RNA	-0.782031	1.71955	10.9725	-10.769	9.45462e-05	0.00157471	1.74073				EZ931550				EZ931550
1	17	76	GT_Af_Xhyb_EZ923617_62859	EZ923617	RNA	0.766776	1.70146	9.22789	10.7581	9.50261e-05	0.00157656	1.7349				EZ923617				EZ923617
1	83	256	GT_Af_Xhyb_EZ917022_227442	EZ917022	RNA	0.808723	1.75166	11.6059	10.7529	9.52599e-05	0.00157656	1.73207				EZ917022				EZ917022
1	100	100	GT_Af_Xhyb_EZ917432_306951	EZ917432	RNA	-0.877615	1.83734	9.95198	-10.752	9.52977e-05	0.00157656	1.73162				EZ917432				EZ917432
1	155	101	GT_Af_Xhyb_EZ916096_261231	EZ916096	RNA	0.828583	1.77594	7.98826	10.7507	9.53572e-05	0.00157656	1.7309				EZ916096				EZ916096
1	62	85	GT_Af_Xhyb_EZ973465_74598	EZ973465	RNA	-0.859088	1.81389	14.3914	-10.75	9.53878e-05	0.00157656	1.73053				EZ973465				EZ973465
1	25	16	GT_Af_Xhyb_EZ932436_149258	EZ919028	RNA	0.770223	1.70553	12.0955	10.7486	9.54507e-05	0.00157656	1.72977				EZ919028				EZ919028
1	5	71	GT_Af_Xhyb_EZ927190_131588	EZ927190	RNA	-0.779456	1.71648	8.67504	-10.746	9.55653e-05	0.00157656	1.72839				EZ927190				EZ927190
1	111	212	GT_Af_SP_EZ975430_210351	EZ975430	RNA	-0.783628	1.72145	12.2253	-10.745	9.56084e-05	0.00157656	1.72787	cg6459-pa		GO:0005759	EZ975430				EZ975430
1	10	23	GT_Af_Xhyb_EZ931283_143917	EZ930528	RNA	-0.785126	1.72324	13.062	-10.7427	9.57132e-05	0.00157656	1.72661				EZ930528				EZ930528
1	23	249	GT_Af_SP_EZ978238_283248	EZ978238	RNA	0.80501	1.74716	9.08223	10.7424	9.57238e-05	0.00157656	1.72648	glutamate decarboxylase	EC:4.1.1.15	GO:0045213,GO:0007416,GO:0007528,GO:0008345,GO:0004351,GO:0042136,GO:0006538,GO:0030170,GO:0009449	EZ978238				EZ978238
1	156	250	GT_Af_Xhyb_EZ916864_68912	EZ916864	RNA	0.79671	1.73714	7.74353	10.7322	9.61827e-05	0.00157857	1.72097				EZ916864				EZ916864
1	70	110	GT_Af_SP_EZ921816_159646	EZ921816	RNA	0.767182	1.70194	8.1826	10.7308	9.62446e-05	0.00157857	1.72023				EZ921816				EZ921816
1	128	192	GT_Af_Xhyb_EZ929826_114108	EZ929826	RNA	-0.767274	1.70205	12.0738	-10.7306	9.62511e-05	0.00157857	1.72016				EZ929826				EZ929826
1	87	227	GT_Af_Xhyb_EZ922161_297258	EZ922161	RNA	-0.768882	1.70395	10.3379	-10.7284	9.63512e-05	0.00157857	1.71896	t-complex protein 1 subunit alpha	EC:3.6.3.6	GO:0005753,GO:0008553,GO:0006457,GO:0005832,GO:0007052,GO:0006911,GO:0005524,GO:0051082	EZ922161				EZ922161
1	36	183	GT_Af_Xhyb_EZ928681_156413	EZ928681	RNA	0.911683	1.88124	10.3535	10.7278	9.6379e-05	0.00157857	1.71863	nadh dehydrogenase		GO:0016491	EZ928681	AGAP003367-RA	1e-50	NADH dehydrogenase (ubiquinone) 1 alpha subcomplex 2|protein_coding|2R:36893102:36893840:1|gene:AGAP003367	EZ928681	AAEL003011-RA	1e-05	NADH dehydrogenase, putative
1	82	78	GT_Af_SP_EZ917578_100311	EZ917578	RNA	0.7732	1.70906	7.86719	10.723	9.65937e-05	0.00157993	1.71606				EZ917578				EZ917578
1	58	51	GT_Af_SP_EZ973341_247452	EZ973341	RNA	0.768143	1.70308	8.84848	10.7212	9.66761e-05	0.00157993	1.71508	aldo-keto reductase	EC:1.1.1.21	GO:0004032,GO:0006081,GO:0055114	EZ973341				EZ973341
1	55	59	GT_Af_SP_EZ916721_161513	EZ916721	RNA	0.765858	1.70038	7.87722	10.7159	9.69153e-05	0.00158209	1.71224				EZ916721				EZ916721
1	4	166	GT_Af_SP_EZ921255_293262	EZ921255	RNA	0.781135	1.71848	12.5616	10.7076	9.729e-05	0.00158527	1.70779				EZ921255				EZ921255
1	133	173	GT_Af_SP_EZ968906_219066	EZ968906	RNA	0.762566	1.69651	8.82485	10.7069	9.73239e-05	0.00158527	1.70739	ensangg00000019213 protein		GO:0020037,GO:0004497,GO:0005506,GO:0009055,GO:0055114	EZ968906				EZ968906
1	49	87	GT_Af_SP_EZ977792_292074	EZ977792	RNA	0.780589	1.71783	9.2891	10.6939	9.79173e-05	0.00159242	1.7004	beta- -glucanase		GO:0005975,GO:0004553	EZ977792				EZ977792
1	34	101	GT_Af_Xhyb_EZ921337_159393	EZ921337	RNA	-0.854458	1.80808	8.08191	-10.6917	9.80176e-05	0.00159242	1.69922				EZ921337				EZ921337
1	7	94	GT_Af_SP_EZ980950_237817	EZ980950	RNA	0.787996	1.72667	8.05708	10.6902	9.80862e-05	0.00159242	1.69841	casps6 protein	EC:3.4.22	GO:0006915,GO:0006508,GO:0004197	EZ980950				EZ980950
1	26	87	GT_Af_Xhyb_EZ926381_98255	EZ926381	RNA	-0.789373	1.72832	8.89195	-10.6832	9.84072e-05	0.00159588	1.69465				EZ926381				EZ926381
1	36	158	GT_Af_SP_EZ975009_183542	EZ975009	RNA	-0.876598	1.83604	10.1659	-10.6801	9.85506e-05	0.00159646	1.69297	mitochondrial prohibitin complex protein 2		GO:0005811,GO:0016020	EZ975009				EZ975009
1	130	109	GT_Af_Xhyb_EZ974297_118840	EZ974297	RNA	0.890229	1.85347	13.7497	10.6649	9.92555e-05	0.00160612	1.68476	alpha isoform b		GO:0007629,GO:0007016,GO:0005925,GO:0005509,GO:0051015,GO:0031532,GO:0051017	EZ974297				EZ974297
1	99	142	GT_Af_SP_EZ923205_218807	EZ923205	RNA	-0.865858	1.82242	9.37355	-10.6606	9.94587e-05	0.00160636	1.68241				EZ923205				EZ923205
1	61	214	GT_Af_SP_EZ977175_54596	EZ977175	RNA	0.75785	1.69097	9.72987	10.6585	9.95559e-05	0.00160636	1.68128	sodium shloride dependent amino acid transporter		GO:0005887,GO:0006836,GO:0005328	EZ977175				EZ977175
1	45	70	GT_Af_SP_EZ915648_250724	EZ915648	RNA	1.05605	2.07924	7.96123	10.6576	9.95968e-05	0.00160636	1.68081				EZ915648				EZ915648
1	24	185	GT_Af_SP_EZ918484_98275	EZ918484	RNA	0.795991	1.73627	9.97635	10.6452	0.000100178	0.00161399	1.67411	phosphoglucose isomerase	EC:5.3.1.9	GO:0005737,GO:0006096,GO:0006094,GO:0004347	EZ918484				EZ918484
1	104	169	GT_Af_SP_EZ973527_1731	EZ973527	RNA	0.949417	1.93109	14.0945	10.6398	0.000100435	0.00161635	1.67116	nadh:ubiquinone dehydrogenase	EC:1.6.5.3	GO:0008137,GO:0005747,GO:0006120	EZ973527				EZ973527
1	10	208	GT_Af_SP_EZ980227_107609	EZ980227	RNA	-0.922367	1.89522	8.0792	-10.6248	0.000101144	0.00162353	1.66306	serine protease	EC:3.4.21	GO:0004252,GO:0006508	EZ980227				EZ980227
1	71	195	GT_Af_SP_EZ977945_5981	EZ977945	RNA	0.802427	1.74403	7.79885	10.6242	0.000101176	0.00162353	1.6627				EZ977945				EZ977945
1	76	170	GT_Af_Xhyb_EZ921763_111909	EZ921763	RNA	0.854414	1.80802	11.2252	10.6234	0.00010121	0.00162353	1.66231				EZ921763				EZ921763
1	141	28	GT_Af_Xhyb_EZ980929_224972	EZ980929	RNA	-0.755463	1.68817	8.09785	-10.6174	0.000101499	0.0016264	1.65903				EZ980929				EZ980929
1	35	90	GT_Af_SP_EZ975082_115604	EZ975082	RNA	-0.841315	1.79168	8.28422	-10.6031	0.000102183	0.00163389	1.65128	isoform b		GO:0008270	EZ975082				EZ975082
1	35	130	GT_Af_Xhyb_EZ917169_161170	EZ917169	RNA	-0.75902	1.69234	8.85276	-10.603	0.000102187	0.00163389	1.65124				EZ917169				EZ917169
1	50	194	GT_Af_SP_EZ975566_106879	EZ975566	RNA	-0.75467	1.68725	10.8902	-10.5991	0.000102378	0.00163499	1.64909	dihydrolipoamide branched chain transacylase e2	EC:2.3.1,EC:2.3.1.168	GO:0009353,GO:0004147,GO:0031405,GO:0006099,GO:0006911,GO:0043754,GO:0005515,GO:0046949	EZ975566				EZ975566
1	117	123	GT_Af_SP_EZ976179_6151	EZ976179	RNA	-0.785091	1.7232	9.85894	-10.597	0.000102477	0.00163499	1.64798	krr1 small subunit processome component homolog		GO:0005730,GO:0005654,GO:0003723,GO:0006364	EZ976179				EZ976179
1	107	119	GT_Af_SP_EZ922437_205249	EZ922437	RNA	-0.805991	1.74835	11.3296	-10.5943	0.000102608	0.00163531	1.64651				EZ922437				EZ922437
1	84	247	GT_Af_SP_EZ916264_295264	EZ916264	RNA	0.798721	1.73956	9.15207	10.5887	0.000102882	0.00163791	1.64344	troponin c		GO:0005509	EZ916264				EZ916264
1	109	263	GT_Af_SP_EZ920290_16249	EZ920290	RNA	-1.09967	2.14306	11.1572	-10.5805	0.000103282	0.00164252	1.63896				EZ920290				EZ920290
1	123	246	GT_Af_SP_EZ976848_66428	EZ976848	RNA	0.768435	1.70342	10.0387	10.5781	0.000103396	0.00164257	1.63769	ubiquitin-conjugating enzyme e2 h-like		GO:0019941,GO:0004842,GO:0016567,GO:0051246,GO:0043687,GO:0019787	EZ976848				EZ976848
1	52	221	GT_Af_SP_EZ974889_32198	EZ974889	RNA	0.840056	1.79012	9.13466	10.5514	0.000104711	0.00166054	1.62313	low quality protein: spondin-1-like		GO:0004867	EZ974889				EZ974889
1	122	261	GT_Af_SP_EZ975075_286718	EZ975075	RNA	-0.750145	1.68196	11.7827	-10.5492	0.000104819	0.00166054	1.62195	acetyl- mitochondrial	EC:2.3.1.9	GO:0006633,GO:0006090,GO:0005811,GO:0007052,GO:0003985,GO:0005739	EZ975075				EZ975075
1	158	46	GT_Af_Xhyb_EZ930824_138366	EZ930184	RNA	-0.879521	1.83976	12.902	-10.5457	0.000104997	0.00166054	1.61999				EZ930184				EZ930184
1	2	59	GT_Af_SP_EZ920172_115794	EZ920172	RNA	0.750646	1.68255	8.48248	10.5444	0.000105058	0.00166054	1.61932				EZ920172				EZ920172
1	18	83	GT_Af_SP_EZ975999_307978	EZ975999	RNA	-0.83022	1.77796	10.8282	-10.5438	0.000105089	0.00166054	1.61898				EZ975999				EZ975999
1	101	194	GT_Af_SP_EZ975220_4311	EZ975220	RNA	-0.76727	1.70205	9.56009	-10.5359	0.000105484	0.00166501	1.61466				EZ975220				EZ975220
1	45	116	GT_Af_SP_EZ975976_314182	EZ975976	RNA	-1.04989	2.07038	9.96567	-10.5277	0.000105894	0.00166866	1.61019				EZ975976				EZ975976
1	146	205	GT_Af_SP_EZ974731_47081	EZ974731	RNA	-0.922759	1.89574	9.24462	-10.5268	0.000105942	0.00166866	1.60967	1-acyl-sn-glycerol-3-phosphate acyltransferase	EC:2.3.1.51	GO:0008654,GO:0003841,GO:0016020	EZ974731				EZ974731
1	43	54	GT_Af_SP_EZ978531_299292	EZ978531	RNA	-0.749801	1.68156	9.12205	-10.5227	0.000106149	0.00167015	1.60742	trna methyltransferase	EC:2.1.1.37	GO:0003886	EZ978531				EZ978531
1	3	241	GT_Af_Xhyb_EZ921433_86399	EZ921433	RNA	0.753252	1.68559	7.90249	10.5203	0.000106267	0.00167023	1.60614	solute carrier family 23 member 2		GO:0008520,GO:0055085,GO:0016020,GO:0005634,GO:0008270	EZ921433				EZ921433
1	126	258	GT_Af_Xhyb_EZ918456_46782	EZ918456	RNA	0.757511	1.69057	7.87015	10.514	0.000106584	0.00167344	1.6027				EZ918456				EZ918456
1	66	34	GT_Af_SP_EZ976118_36801	EZ976118	RNA	0.747923	1.67937	7.81732	10.5099	0.000106792	0.0016738	1.60046	short-chain dehydrogenase		GO:0016491,GO:0055114,GO:0005488	EZ976118				EZ976118
1	56	197	GT_Af_SP_EZ976396_312812	EZ976396	RNA	-1.55663	2.94166	10.3798	-10.5073	0.000106925	0.0016738	1.59903	dimethylaniline monooxygenase	EC:1.14.13.8	GO:0050660,GO:0050661,GO:0004499,GO:0005829,GO:0005739,GO:0055114	EZ976396	AGAP010398-RA	0	Flavin-containing monooxygenase FMO GS-OX-like 1|protein_coding|3L:2705825:2709589:1|gene:AGAP010398	EZ976396	AAEL000834-RB	5e-20	dimethylaniline monooxygenase
1	9	149	GT_Af_SP_EZ916536_112089	EZ916536	RNA	0.791546	1.73093	7.6401	10.5069	0.000106947	0.0016738	1.59879				EZ916536				EZ916536
1	130	52	GT_Af_Xhyb_EZ931183_299502	EZ931183	RNA	0.823167	1.76929	12.4617	10.4982	0.000107388	0.00167893	1.59405	maltase-like protein agm2		GO:0005975,GO:0043169,GO:0003824	EZ931183				EZ931183
1	77	191	GT_Af_SP_EZ978215_36701	EZ978215	RNA	0.810934	1.75435	8.11119	10.4852	0.000108058	0.00168763	1.58688	isoform d		GO:0016021	EZ978215				EZ978215
1	109	81	GT_Af_SP_EZ978576_199574	EZ978576	RNA	0.810036	1.75325	9.8879	10.4813	0.000108261	0.001689	1.58472	major facilitator superfamily domain-containing protein 8-like		GO:0055085	EZ978576				EZ978576
1	36	3	GT_Af_SP_EZ978377_231689	EZ978377	RNA	-0.748345	1.67987	9.05234	-10.4739	0.000108641	0.00169261	1.58068	dna-directed rna polymerase	EC:2.7.7.6	GO:0003899,GO:0006383,GO:0005736,GO:0006360,GO:0003677,GO:0046983,GO:0005666	EZ978377				EZ978377
1	116	50	GT_Af_SP_EZ977529_229939	EZ977529	RNA	-0.81161	1.75517	7.4204	-10.4708	0.000108804	0.00169261	1.57896	trypsin theta		GO:0008233	EZ977529				EZ977529
1	143	218	GT_Af_SP_EZ924938_209182	EZ924938	RNA	-0.756044	1.68885	11.1284	-10.4702	0.000108835	0.00169261	1.57862				EZ924938				EZ924938
1	98	186	GT_Af_SP_EZ975830_194572	EZ975830	RNA	-0.758316	1.69151	10.8854	-10.4661	0.000109047	0.00169412	1.57639	splicing factor 3b subunit 3		GO:0005686,GO:0007052,GO:0000398,GO:0003684	EZ975830				EZ975830
1	80	140	GT_Af_Xhyb_EZ931771_144627	EZ931771	RNA	-0.751173	1.68316	9.19151	-10.4551	0.000109619	0.00170122	1.57035				EZ931771				EZ931771
1	43	120	GT_Af_SP_EZ918302_256926	EZ918302	RNA	-0.994823	1.99284	12.4415	-10.4523	0.000109768	0.00170125	1.56879				EZ918302				EZ918302
1	136	62	GT_Af_Xhyb_EZ928892_138731	EZ928892	RNA	-0.762552	1.69649	12.3717	-10.4507	0.000109851	0.00170125	1.56792				EZ928892				EZ928892
1	112	248	GT_Af_Xhyb_EZ922823_91011	EZ922823	RNA	-0.88258	1.84367	13.4817	-10.4454	0.000110132	0.0017033	1.56497				EZ922823				EZ922823
1	140	186	GT_Af_SP_EZ916572_67028	EZ916572	RNA	-1.079	2.11257	12.0447	-10.4438	0.000110214	0.0017033	1.56412	nucleoside diphosphate kinase	EC:2.7.4.6	GO:0007067,GO:0007017,GO:0004550,GO:0006241,GO:0032183,GO:0005525,GO:0046777,GO:0005874,GO:0008017,GO:0006165,GO:0018105,GO:0006183,GO:0006228,GO:0007427,GO:0005524	EZ916572				EZ916572
1	16	93	GT_Af_SP_EZ973805_116761	EZ973805	RNA	0.745513	1.67657	9.86707	10.4353	0.000110664	0.00170824	1.55941	morn repeat-containing protein 4-like		GO:0043652	EZ973805				EZ973805
1	50	241	GT_Af_Xhyb_HM436674_61654	HM436674	RNA	0.780432	1.71765	10.7838	10.4301	0.000110936	0.00170824	1.55658	odorant binding protein		GO:0005549,GO:0006810	HM436674				HM436674
1	40	61	GT_Af_Xhyb_EZ932008_144037	EZ932008	RNA	-0.743068	1.67373	12.344	-10.4287	0.000111012	0.00170824	1.5558				EZ932008				EZ932008
1	9	55	GT_Af_Xhyb_EZ931512_141745	EZ931512	RNA	2.18166	4.53675	8.90418	10.4281	0.000111048	0.00170824	1.55543				EZ931512				EZ931512
1	104	176	GT_Af_SP_EZ968225_274722	EZ968225	RNA	0.757633	1.69071	7.67943	10.4265	0.000111133	0.00170824	1.55454				EZ968225				EZ968225
1	31	212	GT_Af_SP_EZ974585_106589	EZ974585	RNA	-0.820204	1.76566	10.0345	-10.4247	0.000111226	0.00170824	1.55357	prophenoloxidase	EC:1.14.18.1	GO:0005344,GO:0055114,GO:0004503,GO:0006810	EZ974585				EZ974585
1	104	43	GT_Af_Xhyb_EZ933199_248324	EZ933199	RNA	0.818083	1.76306	12.7677	10.42	0.000111478	0.00170915	1.55097	maltase-like protein agm2		GO:0005975,GO:0043169,GO:0003824	EZ933199				EZ933199
1	132	3	GT_Af_SP_EZ978306_118800	EZ978306	RNA	-0.740853	1.67116	9.07354	-10.4193	0.000111517	0.00170915	1.55057				EZ978306				EZ978306
1	19	96	GT_Af_SP_EZ973544_83969	EZ973544	RNA	-1.1046	2.1504	12.5779	-10.406	0.000112225	0.00171823	1.54327	sugar transporter		GO:0016021,GO:0005355,GO:0055085,GO:0008643	EZ973544				EZ973544
1	89	256	GT_Af_SP_EZ973890_91831	EZ973890	RNA	-0.825074	1.77163	11.1182	-10.3796	0.000113661	0.00173841	1.52862	aminopeptidase n		GO:0016787	EZ973890				EZ973890
1	36	83	GT_Af_SP_EZ974009_801	EZ974009	RNA	-0.744751	1.67568	10.8137	-10.3631	0.000114567	0.00175046	1.51946	isoform c		GO:0005371,GO:0016020,GO:0008324,GO:0006812,GO:0055085	EZ974009				EZ974009
1	20	158	GT_Af_SP_EZ916944_219858	EZ916944	RNA	0.804677	1.74675	9.15703	10.3564	0.000114936	0.00175428	1.51576				EZ916944				EZ916944
1	37	208	GT_Af_SP_EZ923655_297698	EZ923655	RNA	0.749771	1.68153	8.81682	10.353	0.000115126	0.00175537	1.51385				EZ923655				EZ923655
1	72	34	GT_Af_SP_EZ923920_185212	EZ923920	RNA	0.7676	1.70244	10.0521	10.3506	0.000115259	0.0017556	1.51252				EZ923920				EZ923920
1	73	202	GT_Af_Xhyb_EZ929098_112772	EZ929098	RNA	1.01504	2.02095	11.7443	10.344	0.000115628	0.0017594	1.50884				EZ929098				EZ929098
1	32	233	GT_Af_SP_EZ974484_264142	EZ974484	RNA	-0.956507	1.94061	9.32401	-10.3385	0.000115934	0.00176224	1.50579	alpha-2-macroglobulin receptor-associated protein		GO:0005783,GO:0008201,GO:0050750	EZ974484				EZ974484
1	57	86	GT_Af_SP_EZ973769_224442	EZ973769	RNA	-0.747195	1.67853	9.19092	-10.3332	0.00011623	0.00176369	1.50285	transmembrane protein 64-like		GO:0008235,GO:0009987,GO:0006508	EZ973769				EZ973769
1	11	106	GT_Af_SP_EZ966636_81109	EZ966636	RNA	-1.0761	2.10832	10.3324	-10.3325	0.000116268	0.00176369	1.50247				EZ966636				EZ966636
1	109	222	GT_Af_SP_EZ976724_98225	EZ976724	RNA	-0.896294	1.86128	12.0096	-10.3276	0.000116547	0.00176612	1.4997	glutamate carboxypeptidase		GO:0046983,GO:0008237,GO:0006508,GO:0004180	EZ976724				EZ976724
1	38	73	GT_Af_SP_EZ974080_198634	EZ974080	RNA	-0.907063	1.87522	9.26199	-10.069	0.000132249	0.00190774	1.49226	ribosome biogenesis protein		GO:0005634,GO:0042254	EZ974080				EZ974080
1	49	200	GT_Af_Xhyb_EZ924551_188644	EZ924551	RNA	0.781919	1.71942	12.2246	10.3013	0.000118036	0.00178685	1.48507				EZ924551				EZ924551
1	48	137	GT_Af_SP_EZ973551_69348	EZ973551	RNA	-0.84932	1.80165	11.5739	-10.2942	0.000118442	0.00178969	1.48111	nascent polypeptide associated complex protein alpha subunit		GO:0032183,GO:0007317,GO:0005854,GO:0048477	EZ973551				EZ973551
1	133	73	GT_Af_SP_EZ977503_240169	EZ977503	RNA	-0.753668	1.68607	9.87154	-10.2938	0.000118466	0.00178969	1.48088	replication factor c subunit 3		GO:0006260,GO:0003689,GO:0005524,GO:0005634,GO:0005663	EZ977503				EZ977503
1	4	28	GT_Af_Xhyb_EZ925583_52577	EZ931698	RNA	-0.73271	1.66176	11.9225	-10.2857	0.000118935	0.00179417	1.47632				EZ931698				EZ931698
1	13	130	GT_Af_SP_EZ977582_197172	EZ977582	RNA	1.45935	2.74984	9.58485	11.9063	0.000215726	0.00249977	1.47543	lola protein isoform o		GO:0045893,GO:0031987,GO:0006357,GO:0008270,GO:0001964,GO:0048854,GO:0005515,GO:0019730,GO:0016199,GO:0005634	EZ977582				EZ977582
1	31	182	GT_Af_SP_EZ980001_32278	EZ980001	RNA	-0.731159	1.65997	8.95049	-10.2829	0.000119093	0.00179417	1.47479				EZ980001				EZ980001
1	40	211	GT_Af_SP_EZ977432_219938	EZ977432	RNA	0.73969	1.66982	9.86003	10.2818	0.000119159	0.00179417	1.47415				EZ977432				EZ977432
1	20	62	GT_Af_SP_EZ968801_104939	EZ968801	RNA	-0.815114	1.75944	8.92447	-10.2803	0.000119247	0.00179417	1.47329				EZ968801				EZ968801
1	22	8	GT_Af_SP_EZ979638_50541	EZ979638	RNA	0.739326	1.6694	7.37307	10.2729	0.000119676	0.00179627	1.46916	cub domain serine protease	EC:3.4.21	GO:0016301,GO:0006508,GO:0004252	EZ979638				EZ979638
1	38	145	GT_Af_SP_EZ968937_220368	EZ968937	RNA	0.731831	1.66075	9.03235	10.2712	0.000119772	0.00179627	1.46823				EZ968937				EZ968937
1	141	109	GT_Af_SP_EZ926174_43500	EZ926174	RNA	-0.73131	1.66015	7.89391	-10.2697	0.000119858	0.00179627	1.46741				EZ926174				EZ926174
1	99	82	GT_Af_Xhyb_EZ928643_147560	EZ928643	RNA	-0.787721	1.72634	10.2197	-10.2695	0.000119873	0.00179627	1.46726				EZ928643				EZ928643
1	44	168	GT_Af_SP_EZ915668_320491	EZ915668	RNA	-0.735357	1.66481	14.6211	-10.2548	0.000120732	0.00180731	1.45903	ribosomal protein 49		GO:0000022,GO:0003735,GO:0022625,GO:0006412	EZ915668				EZ915668
1	2	82	GT_Af_Xhyb_EZ919272_267272	EZ919272	RNA	-0.740749	1.67104	9.20996	-10.2439	0.000121373	0.00181507	1.45292				EZ919272				EZ919272
1	29	207	GT_Af_SP_EZ976818_220148	EZ976818	RNA	-0.73541	1.66487	9.12459	-10.2286	0.000122282	0.00182449	1.44431				EZ976818				EZ976818
1	106	97	GT_Af_SP_EZ925336_292993	EZ925336	RNA	0.756583	1.68948	10.1665	10.2272	0.000122364	0.00182449	1.44354				EZ925336				EZ925336
1	131	201	GT_Af_Xhyb_EZ966739_232529	EZ966739	RNA	0.747556	1.67895	9.64289	10.2271	0.000122373	0.00182449	1.44346	hemolymph proteinase 19	EC:3.4.21	GO:0004252,GO:0006508	EZ966739				EZ966739
1	70	253	GT_Af_SP_EZ916847_53604	EZ916847	RNA	0.75213	1.68428	7.77331	10.2248	0.000122507	0.00182465	1.44219				EZ916847				EZ916847
1	78	251	GT_Af_SP_EZ976593_189994	EZ976593	RNA	-0.762917	1.69692	8.32357	-10.2212	0.000122723	0.00182467	1.44015				EZ976593				EZ976593
1	30	173	GT_Af_SP_EZ977168_8411	EZ977168	RNA	-0.731093	1.6599	10.0942	-10.2207	0.000122755	0.00182467	1.43986	aldehyde dehydrogenase	EC:1.5.1.6	GO:0009258,GO:0055114,GO:0000036,GO:0009058,GO:0016742,GO:0016155,GO:0006730,GO:0005737,GO:0008168	EZ977168				EZ977168
1	97	249	GT_Af_Xhyb_EZ924600_159043	EZ924600	RNA	0.79591	1.73617	8.17244	10.2134	0.000123192	0.00182933	1.43576				EZ924600				EZ924600
1	126	123	GT_Af_Xhyb_EZ920730_165229	EZ920730	RNA	0.738059	1.66793	8.86508	10.2055	0.000123671	0.00183459	1.43128				EZ920730				EZ920730
1	81	154	GT_Af_SP_EZ979440_51807	EZ979440	RNA	0.816505	1.76113	8.26965	10.1823	0.000125079	0.00185362	1.41822	cg7840		GO:0016021,GO:0005737,GO:0016627,GO:0006629	EZ979440				EZ979440
1	99	181	GT_Af_SP_EZ920417_56659	EZ920417	RNA	0.725522	1.6535	8.97328	10.1797	0.000125236	0.00185389	1.41678				EZ920417				EZ920417
1	26	231	GT_Af_SP_EZ974716_175399	EZ974716	RNA	-1.05748	2.0813	13.1311	-10.1779	0.000125347	0.00185389	1.41575	cg12262-pa	EC:1.3.99.3	GO:0003995,GO:0009055,GO:0006635,GO:0050660,GO:0005759,GO:0005811	EZ974716				EZ974716
1	146	81	GT_Af_SP_EZ916860_216454	EZ916860	RNA	0.766894	1.7016	11.8893	10.1688	0.000125908	0.00186032	1.4106				EZ916860				EZ916860
1	4	251	GT_Af_SP_EZ919022_89025	EZ919022	RNA	1.01497	2.02086	8.4459	10.1661	0.000126077	0.00186096	1.40905				EZ919022				EZ919022
1	106	136	GT_Af_SP_EZ971759_257869	EZ971759	RNA	-0.733664	1.66286	9.23735	-10.1557	0.000126721	0.00186676	1.40317				EZ971759				EZ971759
1	93	241	GT_Af_SP_EZ977111_2331	EZ977111	RNA	0.727569	1.65585	8.72633	10.1557	0.000126723	0.00186676	1.40316	isochorismatase domain-containing protein mitochondrial		GO:0003824,GO:0008152	EZ977111				EZ977111
1	104	137	GT_Af_SP_EZ926166_216974	EZ926166	RNA	1.97333	3.92674	12.4726	10.1465	0.000127293	0.00186919	1.39798				EZ926166				EZ926166
1	55	249	GT_Af_SP_EZ916978_49721	EZ916978	RNA	0.72204	1.64951	11.498	10.1458	0.000127337	0.00186919	1.39758				EZ916978				EZ916978
1	164	18	GT_Af_SP_EZ976094_97426	EZ976094	RNA	-0.858274	1.81287	8.57843	-10.1456	0.000127352	0.00186919	1.39744	nucleolar complex protein 3 homolog		GO:0005488	EZ976094				EZ976094
1	117	139	GT_Af_Xhyb_EZ915568_253968	EZ915568	RNA	-0.808733	1.75167	10.3887	-10.1449	0.000127393	0.00186919	1.39708				EZ915568				EZ915568
1	128	240	GT_Af_Xhyb_EZ926546_142125	EZ926546	RNA	0.897196	1.86244	11.0348	10.1348	0.000128025	0.0018766	1.39136				EZ926546				EZ926546
1	62	228	GT_Af_Xhyb_EZ921261_117891	EZ921261	RNA	-0.78559	1.7238	8.51805	-10.1237	0.000128727	0.00188502	1.38505	lsm5 protein		GO:0005688,GO:0005681,GO:0003723,GO:0000398,GO:0005515	EZ921261				EZ921261
1	31	109	GT_Af_SP_EZ979705_34288	EZ979705	RNA	-0.963961	1.95066	9.28683	-10.1139	0.000129354	0.00188705	1.37945	lipoate-protein ligase	EC:2.3.1	GO:0005737,GO:0016874,GO:0016415,GO:0006464,GO:0009107	EZ979705				EZ979705
1	132	174	GT_Af_SP_EZ921589_264642	EZ921589	RNA	0.746901	1.67818	9.19963	10.1131	0.000129399	0.00188705	1.37904				EZ921589				EZ921589
1	121	239	GT_Af_Xhyb_EZ915963_184752	EZ915963	RNA	-0.830648	1.77848	13.1807	-10.1125	0.000129442	0.00188705	1.37867				EZ915963				EZ915963
1	97	58	GT_Af_Xhyb_EZ930661_242579	EZ930661	RNA	0.951889	1.9344	11.8033	10.1117	0.000129489	0.00188705	1.37824				EZ930661				EZ930661
1	84	123	GT_Af_SP_EZ978005_198944	EZ978005	RNA	-0.93493	1.9118	8.09138	-10.1115	0.000129503	0.00188705	1.37812				EZ978005				EZ978005
1	103	98	GT_Af_SP_EZ967165_1161	EZ967165	RNA	-1.03741	2.05254	11.1762	-10.1053	0.000129902	0.00188914	1.37457				EZ967165				EZ967165
1	100	260	GT_Af_SP_EZ916508_252889	EZ916508	RNA	0.885805	1.8478	8.08343	10.1031	0.000130041	0.00188914	1.37334				EZ916508				EZ916508
1	6	158	GT_Af_SP_EZ975907_74148	EZ975907	RNA	0.721852	1.6493	8.20529	10.1022	0.000130099	0.00188914	1.37282	cgmp-dependent protein kinase	EC:2.7.11.12	GO:0006468,GO:0001932,GO:0004692,GO:0005524,GO:0008603,GO:0005952	EZ975907				EZ975907
1	38	44	GT_Af_SP_EZ918218_190734	EZ918218	RNA	0.817917	1.76286	8.83895	10.1013	0.000130158	0.00188914	1.3723				EZ918218				EZ918218
1	109	105	GT_Af_SP_EZ917417_320011	EZ917417	RNA	-0.809642	1.75278	12.8774	-10.0984	0.000130342	0.00188996	1.37067				EZ917417				EZ917417
1	72	73	GT_Af_SP_EZ969228_31312	EZ969228	RNA	-0.733708	1.66291	9.74937	-10.0915	0.000130785	0.00189297	1.36675	dna repair protein rad50		GO:0043229,GO:0043167	EZ969228				EZ969228
1	104	185	GT_Af_Xhyb_EZ931595_143477	EZ930858	RNA	-0.71813	1.64505	12.4656	-10.0912	0.000130806	0.00189297	1.36657				EZ930858				EZ930858
1	74	174	GT_Af_SP_EZ979860_257116	EZ979860	RNA	-0.814502	1.75869	9.57989	-10.0814	0.00013144	0.0019003	1.36098				EZ979860				EZ979860
1	98	171	GT_Af_SP_EZ980011_40872	EZ980011	RNA	0.745946	1.67707	7.8097	10.0732	0.000131972	0.00190612	1.35632	sugar transporter		GO:0016021,GO:0022891,GO:0055085,GO:0008643	EZ980011				EZ980011
1	48	31	GT_Af_SP_EZ980116_87078	EZ980116	RNA	0.750189	1.68201	8.50683	10.0676	0.000132342	0.00190774	1.35309	epimerase family protein sdr39u1-like		GO:0044237,GO:0050662,GO:0003824	EZ980116				EZ980116
1	69	206	GT_Af_SP_EZ924592_75137	EZ924592	RNA	0.761345	1.69507	9.57731	10.0612	0.000132759	0.00191188	1.34947				EZ924592				EZ924592
1	118	91	GT_Af_Xhyb_EZ918683_84269	EZ918683	RNA	0.73277	1.66183	13.8948	10.0492	0.000133552	0.00191679	1.34259				EZ918683				EZ918683
1	11	45	GT_Af_SP_EZ916618_154490	EZ916618	RNA	-0.80285	1.74454	12.4636	-10.0489	0.00013357	0.00191679	1.34243				EZ916618				EZ916618
1	69	200	GT_Af_SP_EZ916381_64128	EZ916381	RNA	0.72129	1.64866	7.9603	10.0484	0.000133606	0.00191679	1.34212				EZ916381				EZ916381
1	49	105	GT_Af_SP_EZ917240_288844	EZ917240	RNA	0.78615	1.72447	9.69765	10.0465	0.000133732	0.00191679	1.34103				EZ917240				EZ917240
1	28	74	GT_Af_SP_EZ977949_198514	EZ977949	RNA	-1.20906	2.31187	9.8807	-10.0462	0.000133748	0.00191679	1.3409	membrane glycoprotein lig-1		GO:0016021,GO:0005515	EZ977949				EZ977949
1	33	17	GT_Af_Xhyb_EZ927717_257306	EZ927717	RNA	-0.714302	1.64069	10.0908	-10.0418	0.000134044	0.00191918	1.33834				EZ927717				EZ927717
1	77	142	GT_Af_SP_EZ976313_137827	EZ976313	RNA	0.963638	1.95022	8.16734	10.0291	0.000134887	0.00192938	1.33111	protein disulfide-isomerase a6		GO:0045454,GO:0016491,GO:0016853	EZ976313				EZ976313
1	34	64	GT_Af_SP_EZ916175_85379	EZ916175	RNA	0.714427	1.64083	9.50907	10.023	0.000135299	0.00193335	1.32759				EZ916175				EZ916175
1	33	78	GT_Af_SP_EZ921882_102449	EZ921882	RNA	-0.868447	1.8257	9.67985	-10.0211	0.000135426	0.00193335	1.3265				EZ921882				EZ921882
1	104	151	GT_Af_Xhyb_EZ974679_182892	EZ974679	RNA	-0.906168	1.87406	12.1204	-10.0153	0.000135817	0.00193707	1.32318	t-complex protein 1 subunit gamma		GO:0006457,GO:0005832,GO:0007052,GO:0005524,GO:0051082,GO:0042623	EZ974679				EZ974679
1	127	265	GT_Af_SP_EZ979044_5411	EZ979044	RNA	-0.737456	1.66723	7.16905	-9.96534	0.00013924	0.00196879	1.32181	development and differentiation-enhancing factor		GO:0032312,GO:0008060,GO:0008270,GO:0007264	EZ979044				EZ979044
1	49	138	GT_Af_SP_EZ979522_308398	EZ979522	RNA	-0.737313	1.66707	9.13473	-10.0082	0.000136301	0.0019421	1.31907	lrr47 protein		GO:0044424	EZ979522				EZ979522
1	29	85	GT_Af_SP_EZ921487_83459	EZ921487	RNA	0.721714	1.64914	9.14069	10.0045	0.000136551	0.00194378	1.31696				EZ921487				EZ921487
1	47	26	GT_Af_SP_EZ976333_291084	EZ976333	RNA	-0.790668	1.72987	8.22231	-10.0021	0.000136712	0.0019442	1.3156	clipb5 protein	EC:3.4.21	GO:0031638,GO:0007311,GO:0006508,GO:0004252,GO:0005576,GO:0008063	EZ976333				EZ976333
1	22	162	GT_Af_SP_EZ975771_254348	EZ975771	RNA	-0.81905	1.76424	9.68734	-9.98986	0.000137548	0.00195421	1.30856	differentially expressed in fdcp 8 homolog		GO:0008270,GO:0035556	EZ975771				EZ975771
1	104	201	GT_Af_SP_EZ976730_66888	EZ976730	RNA	-0.712388	1.63851	9.59224	-9.9822	0.000138074	0.0019598	1.30415				EZ976730				EZ976730
1	61	88	GT_Af_SP_EZ974078_195762	EZ974078	RNA	-0.75872	1.69199	10.8879	-9.9763	0.00013848	0.00196195	1.30076	angiotensin converting enzyme	EC:3.4.15	GO:0001666,GO:0006518,GO:0042277,GO:0004180,GO:0008241,GO:0014910,GO:0008217,GO:0042447,GO:0006508,GO:0008237,GO:0043167,GO:0044464,GO:0016020	EZ974078				EZ974078
1	156	223	GT_Af_Xhyb_EZ916774_4761	EZ916774	RNA	0.71004	1.63585	9.45864	9.97616	0.00013849	0.00196195	1.30068				EZ916774				EZ916774
1	55	248	GT_Af_SP_EZ970947_51707	EZ970947	RNA	0.714429	1.64083	7.30796	9.97275	0.000138726	0.00196341	1.29871				EZ970947				EZ970947
1	162	71	GT_Af_SP_EZ918194_89705	EZ918194	RNA	-0.713285	1.63953	11.5661	-9.96263	0.000139429	0.00196958	1.29288				EZ918194				EZ918194
1	94	226	GT_Af_SP_EZ980493_168217	EZ980493	RNA	-0.90394	1.87117	8.41403	-9.946	0.000140593	0.00198413	1.28329	p37nb protein		GO:0005515	EZ980493				EZ980493
1	73	66	GT_Af_SP_EZ918672_248334	EZ918672	RNA	-0.759132	1.69247	12.7305	-9.93541	0.00014134	0.00198964	1.27717				EZ918672				EZ918672
1	112	43	GT_Af_SP_EZ974141_3001	EZ974141	RNA	-0.740105	1.6703	9.56614	-9.9348	0.000141382	0.00198964	1.27682				EZ974141				EZ974141
1	41	258	GT_Af_SP_EZ974906_192744	EZ974906	RNA	-0.808155	1.75097	11.6413	-9.93414	0.000141429	0.00198964	1.27643	trifunctional enzyme beta subunit (tp-beta)	EC:2.3.1.16,EC:1.1.1.211	GO:0016507,GO:0005811,GO:0006635,GO:0016509,GO:0003988	EZ974906				EZ974906
1	157	84	GT_Af_SP_EZ975471_75397	EZ975471	RNA	-0.927031	1.90136	8.99278	-9.93126	0.000141634	0.00198964	1.27477	exosome complex component rrp42-like	EC:3.1.13	GO:0005737,GO:0000176,GO:0000175,GO:0003723,GO:0005652,GO:0006396	EZ975471				EZ975471
1	15	70	GT_Af_Xhyb_EZ923869_202144	EZ923869	RNA	-0.927838	1.90242	12.216	-9.93094	0.000141656	0.00198964	1.27459				EZ923869				EZ923869
1	59	63	GT_Af_SP_EZ978270_157713	EZ978270	RNA	0.728811	1.65727	9.92961	9.92683	0.000141948	0.00199042	1.2722	deoxyribonuclease i		GO:0016787,GO:0003676,GO:0046872	EZ978270				EZ978270
1	16	257	GT_Af_Xhyb_JX627270_155953	JX627272	RNA	0.755146	1.6878	11.3784	9.92637	0.000141981	0.00199042	1.27194	cytochrome p450		GO:0020037,GO:0004497,GO:0005506,GO:0009055,GO:0055114	JX627272				JX627272
1	121	41	GT_Af_SP_EZ976918_155360	EZ976918	RNA	-0.830048	1.77774	11.5598	-9.9188	0.00014252	0.00199446	1.26756	glutaminyl-trna synthetase	EC:6.1.1.18	GO:0004819,GO:0032183,GO:0005524,GO:0005737,GO:0006425	EZ976918				EZ976918
1	39	129	GT_Af_Xhyb_EZ922438_242509	EZ922438	RNA	-0.858184	1.81275	10.1785	-9.91854	0.000142539	0.00199446	1.26741				EZ922438				EZ922438
1	156	132	GT_Af_SP_EZ923306_86429	EZ923306	RNA	0.707886	1.63341	12.4198	9.91296	0.000142939	0.00199817	1.26418				EZ923306				EZ923306
1	18	205	GT_Af_SP_EZ976933_275945	EZ976933	RNA	0.747092	1.67841	10.5329	9.91076	0.000143096	0.00199823	1.26291				EZ976933				EZ976933
1	55	209	GT_Af_SP_EZ917788_157446	EZ917788	RNA	0.946206	1.9268	13.8159	9.90914	0.000143213	0.00199823	1.26196				EZ917788				EZ917788
1	86	48	GT_Af_Xhyb_EZ915982_248774	EZ915982	RNA	0.71231	1.63843	8.34751	9.90198	0.000143729	0.00200353	1.25781				EZ915982				EZ915982
1	57	58	GT_Af_Xhyb_EZ930845_146127	EZ930845	RNA	-0.749519	1.68123	13.4522	-9.89902	0.000143943	0.00200412	1.2561				EZ930845				EZ930845
1	124	143	GT_Af_Xhyb_EZ926955_139965	EZ926955	RNA	-0.727204	1.65543	9.24668	-9.89544	0.000144202	0.00200412	1.25402				EZ926955				EZ926955
1	39	23	GT_Af_SP_EZ980726_94926	EZ980726	RNA	-0.705213	1.63039	8.0424	-9.89422	0.00014429	0.00200412	1.25331	nos	EC:1.14.13.39	GO:0007314,GO:0008156,GO:0050660,GO:0017148,GO:0007280,GO:0008270,GO:0043066,GO:0007444,GO:0004517,GO:0042078,GO:0048813,GO:0050661,GO:0020037,GO:0007283,GO:0009055,GO:0008285,GO:0016321,GO:0006809,GO:0045892,GO:0045495,GO:0005506,GO:0001709,GO:0055114,GO:0006952,GO:0005516,GO:0046620,GO:0007416,GO:0006378,GO:0010181,GO:0003729,GO:0048134	EZ980726				EZ980726
1	73	140	GT_Af_SP_EZ973814_162491	EZ973814	RNA	-0.792658	1.73226	12.3677	-9.89068	0.000144546	0.00200412	1.25126	eukaryotic translation initiation factor 3 subunit 4		GO:0000022,GO:0005852,GO:0003729,GO:0006413,GO:0003743,GO:0000166	EZ973814				EZ973814
1	74	177	GT_Af_SP_EZ976845_203819	EZ976845	RNA	-0.744937	1.6759	9.63854	-9.89053	0.000144557	0.00200412	1.25117				EZ976845				EZ976845
1	21	46	GT_Af_SP_EZ975255_263172	EZ975255	RNA	-0.834862	1.78369	8.79824	-9.88995	0.0001446	0.00200412	1.25083	polycomb protein l	EC:2.3.1	GO:0008080,GO:0005634	EZ975255				EZ975255
1	169	242	GT_Af_SP_EZ977237_220798	EZ977237	RNA	0.787047	1.72554	8.52241	9.88831	0.000144719	0.00200412	1.24988	acyl-coenzyme a:6-aminopenicillanic-acid-acyltransferase 40 kda form		GO:0042318	EZ977237				EZ977237
1	161	233	GT_Af_SP_EZ922726_231149	EZ922726	RNA	-0.747235	1.67857	9.51893	-9.8786	0.000145428	0.00201204	1.24424				EZ922726				EZ922726
1	17	198	GT_Af_SP_EZ975750_7971	EZ975750	RNA	-0.743955	1.67476	10.1218	-9.86963	0.000146086	0.00201506	1.23903	dna polymerase alpha		GO:0005488	EZ975750				EZ975750
1	14	219	GT_Af_Xhyb_EZ926766_245649	EZ926766	RNA	-0.797449	1.73802	11.519	-9.86932	0.000146109	0.00201506	1.23885	venom allergen		GO:0005576	EZ926766				EZ926766
1	50	254	GT_Af_Xhyb_EZ975215_260907	EZ975215	RNA	-0.702358	1.62716	9.06959	-9.86857	0.000146164	0.00201506	1.23841	atp-dependent rna helicase wm6-like		GO:0032183,GO:0004004,GO:0005681,GO:0003676,GO:0000398,GO:0007052,GO:0005524,GO:0000381,GO:0006406	EZ975215				EZ975215
1	169	115	GT_Af_Xhyb_EZ922113_139375	EZ922113	RNA	-0.710733	1.63664	9.31407	-9.86644	0.000146321	0.00201506	1.23717				EZ922113				EZ922113
1	32	203	GT_Af_SP_EZ976844_211301	EZ976844	RNA	-0.787033	1.72552	11.3659	-9.86636	0.000146327	0.00201506	1.23713	prophenoloxidase activating factor		GO:0008233	EZ976844				EZ976844
1	59	232	GT_Af_SP_EZ973864_166709	EZ973864	RNA	-0.725621	1.65361	7.86978	-9.85542	0.000147136	0.00202177	1.23075	armadillo segment polarity protein		GO:0016055,GO:0008360,GO:0007163,GO:0046667,GO:0016342,GO:0007507,GO:0045296,GO:0042078,GO:0007016,GO:0000902,GO:0035147,GO:0035017,GO:0007400,GO:0005915,GO:0045186,GO:0005737,GO:0045294,GO:0035019,GO:0008092,GO:0007391,GO:0048526,GO:0030707,GO:0060232,GO:0007367,GO:0014019,GO:0046530,GO:0016337,GO:0046330,GO:0016327,GO:0045944,GO:0007370,GO:0030720,GO:0008134,GO:0005914,GO:0016324	EZ973864				EZ973864
1	70	70	GT_Af_Xhyb_EZ922150_115174	EZ922150	RNA	0.731113	1.65992	10.8796	9.85485	0.000147178	0.00202177	1.23042				EZ922150				EZ922150
1	36	67	GT_Af_SP_EZ978987_164557	EZ978987	RNA	-0.836616	1.78586	7.59271	-9.85202	0.000147389	0.00202177	1.22877				EZ978987				EZ978987
1	76	162	GT_Af_SP_EZ975032_243579	EZ975032	RNA	-0.766422	1.70105	9.98036	-9.84692	0.000147769	0.00202177	1.2258	poly polymerase cid	EC:2.7.7.19	GO:0005737,GO:0007616,GO:0005654,GO:0043005,GO:0004652	EZ975032				EZ975032
1	75	140	GT_Af_SP_EZ978876_285408	EZ978876	RNA	-0.997723	1.99685	8.10504	-9.84509	0.000147905	0.00202177	1.22474	protein disulfide-isomerase a4-like		GO:0045454,GO:0016021	EZ978876				EZ978876
1	80	120	GT_Af_SP_EZ973639_297678	EZ973639	RNA	0.876969	1.83651	12.5645	9.8448	0.000147927	0.00202177	1.22457	probable salivary maltase precursor		GO:0016798,GO:0005975,GO:0043169	EZ973639				EZ973639
1	15	151	GT_Af_SP_EZ975392_231052	EZ975392	RNA	-0.721179	1.64853	11.2683	-9.84429	0.000147965	0.00202177	1.22427				EZ975392				EZ975392
1	117	155	GT_Af_Xhyb_EZ920727_248544	EZ920727	RNA	0.755515	1.68823	10.9977	9.84332	0.000148037	0.00202177	1.2237				EZ920727				EZ920727
1	101	4	GT_Af_SP_EZ974786_262885	EZ974786	RNA	0.737672	1.66748	9.73034	9.84323	0.000148044	0.00202177	1.22365	heat shock protein 70		GO:0005524,GO:0006950,GO:0005634	EZ974786				EZ974786
1	38	177	GT_Af_SP_EZ978192_98005	EZ978192	RNA	-0.720476	1.64773	8.96297	-9.83916	0.000148349	0.00202406	1.22128				EZ978192				EZ978192
1	155	45	GT_Af_Xhyb_EZ925199_119752	EZ925199	RNA	-0.701799	1.62653	12.4392	-9.82978	0.000149053	0.0020318	1.2158				EZ925199				EZ925199
1	70	156	GT_Af_SP_EZ974829_70072	EZ974829	RNA	0.788391	1.72715	9.71457	9.82669	0.000149287	0.0020331	1.214	potassium chloride symporter		GO:0015171,GO:0055085,GO:0006865,GO:0015379,GO:0016021,GO:0006814,GO:0006821	EZ974829				EZ974829
1	35	173	GT_Af_SP_EZ967348_220698	EZ967348	RNA	0.80024	1.74139	8.25874	9.82321	0.000149549	0.00203481	1.21197				EZ967348				EZ967348
1	91	181	GT_Af_SP_EZ920919_112569	EZ920919	RNA	0.708671	1.6343	11.7849	9.8169	0.000150028	0.00203944	1.20828				EZ920919				EZ920919
1	111	128	GT_Af_SP_EZ973537_226954	EZ973537	RNA	-0.821585	1.76735	11.0529	-9.81112	0.000150467	0.00204353	1.2049	translation initiation factor 5a		GO:0003743,GO:0003746,GO:0006452,GO:0035071,GO:0045905,GO:0043022,GO:0045901,GO:0008612,GO:0005737	EZ973537				EZ973537
1	74	126	GT_Af_SP_EZ974478_130988	EZ974478	RNA	-0.698896	1.62326	9.21128	-9.79792	0.000151477	0.0020548	1.19717	regulator of ribosome biosynthesis		GO:0005634,GO:0042254	EZ974478				EZ974478
1	106	123	GT_Af_SP_EZ977176_58364	EZ977176	RNA	-0.696978	1.62111	9.55576	-9.79665	0.000151575	0.0020548	1.19643	exosome complex component rrp45-like		GO:0003824	EZ977176				EZ977176
1	20	151	GT_Af_Xhyb_EZ917488_112079	EZ967711	RNA	0.696154	1.62018	9.20249	9.79028	0.000152065	0.00205956	1.1927	tyrosine kinase	EC:2.7.10	GO:0005515,GO:0004713,GO:0006468,GO:0005524	EZ967711				EZ967711
1	104	195	GT_Af_SP_EZ974194_84059	EZ974194	RNA	-0.703973	1.62898	8.5393	-9.78291	0.000152635	0.0020645	1.18837				EZ974194				EZ974194
1	105	73	GT_Af_SP_EZ919134_7711	EZ919134	RNA	0.836978	1.7863	12.0877	9.78119	0.000152769	0.0020645	1.18736				EZ919134				EZ919134
1	74	82	GT_Af_Xhyb_EZ922832_121732	EZ922832	RNA	0.722837	1.65042	10.5584	9.78006	0.000152857	0.0020645	1.1867				EZ922832				EZ922832
1	21	80	GT_Af_SP_EZ920560_91461	EZ920560	RNA	0.710557	1.63644	10.9147	9.77836	0.000152988	0.0020645	1.1857	trypsin	EC:3.4.21	GO:0005615,GO:0007586,GO:0006508,GO:0004252	EZ920560				EZ920560
1	105	246	GT_Af_SP_EZ966448_188505	EZ966448	RNA	-0.723852	1.65159	7.77399	-9.77354	0.000153363	0.0020672	1.18288				EZ966448				EZ966448
1	92	233	GT_Af_SP_EZ978133_189834	EZ978133	RNA	-0.712394	1.63852	10.0091	-9.77221	0.000153468	0.0020672	1.18209	AGAP008807-PA		GO:0005319,GO:0006869	EZ978133				EZ978133
1	5	37	GT_Af_SP_EZ979768_309187	EZ979768	RNA	0.809912	1.7531	10.1834	9.76777	0.000153814	0.00206998	1.17949	bumetanide-sensitive sodium- -chloride cotransporter		GO:0006811,GO:0008509	EZ979768				EZ979768
1	78	60	GT_Af_SP_EZ975717_208452	EZ975717	RNA	-0.772794	1.70858	9.09478	-9.76311	0.000154179	0.00207301	1.17675				EZ975717				EZ975717
1	58	161	GT_Af_SP_EZ974715_257516	EZ974715	RNA	0.954392	1.93776	10.1921	9.75894	0.000154507	0.00207552	1.1743	serine 3-dehydrogenase		GO:0016491,GO:0055114,GO:0005488	EZ974715				EZ974715
1	47	34	GT_Af_Xhyb_EZ920359_285148	EZ920359	RNA	-0.816131	1.76068	11.7941	-9.75666	0.000154686	0.00207604	1.17296				EZ920359				EZ920359
1	113	71	GT_Af_SP_DQ910361_62580	DQ910361	RNA	-0.762727	1.69669	9.65426	-9.74612	0.000155519	0.00208533	1.16675	translocon-associated protein subunit delta		GO:0016021,GO:0005783	DQ910361				DQ910361
1	66	234	GT_Af_SP_EZ923744_175599	EZ923744	RNA	-0.695837	1.61982	8.10443	-9.74181	0.000155861	0.00208729	1.16422				EZ923744				EZ923744
1	122	240	GT_Af_Xhyb_EZ921347_110569	EZ921347	RNA	0.693511	1.61721	9.91962	9.73982	0.000156018	0.00208729	1.16305				EZ921347				EZ921347
1	38	239	GT_Af_SP_EZ973773_246922	EZ973773	RNA	0.709276	1.63498	8.17679	9.73894	0.000156088	0.00208729	1.16253	isoform c		GO:0008270,GO:0005622	EZ973773				EZ973773
1	37	200	GT_Af_SP_EZ919451_301628	EZ919451	RNA	-0.710406	1.63626	13.9899	-9.73065	0.00015675	0.00209332	1.15764				EZ919451				EZ919451
1	25	42	GT_Af_Xhyb_EZ930846_269780	EZ930846	RNA	-0.721988	1.64945	12.9152	-9.72975	0.000156822	0.00209332	1.15711				EZ930846				EZ930846
1	149	201	GT_Af_SP_EZ917153_33308	EZ917153	RNA	-0.71006	1.63587	13.4205	-9.72697	0.000157045	0.00209381	1.15547				EZ917153				EZ917153
1	48	55	GT_Af_SP_EZ923113_103999	EZ923113	RNA	-0.691439	1.61489	11.1674	-9.72414	0.000157271	0.00209381	1.15381	ribosomal protein s7		GO:0005840,GO:0003735,GO:0006412,GO:0005811	EZ923113				EZ923113
1	84	218	GT_Af_SP_EZ975420_204259	EZ975420	RNA	-0.707315	1.63276	8.26795	-9.72399	0.000157284	0.00209381	1.15371	beta- -galactosyltransferase	EC:2.4.1	GO:0007528,GO:0005975,GO:0008344,GO:0006044,GO:0008376,GO:0007291	EZ975420				EZ975420
1	32	39	GT_Af_Xhyb_EZ915293_52947	EZ915293	RNA	-0.709041	1.63472	8.31072	-9.72059	0.000157557	0.00209556	1.15171				EZ915293				EZ915293
1	74	249	GT_Af_SP_EZ975879_17679	EZ975879	RNA	0.69214	1.61568	9.38396	9.71827	0.000157744	0.00209616	1.15034	ion transport peptide-like		GO:0005576,GO:0007218,GO:0005184	EZ975879				EZ975879
1	167	248	GT_Af_SP_EZ919213_63649	EZ919213	RNA	0.887047	1.84939	10.3202	9.71364	0.000158117	0.00209924	1.14761				EZ919213				EZ919213
1	113	179	GT_Af_Xhyb_EZ931010_267322	EZ931010	RNA	0.74375	1.67452	9.85653	9.69606	0.000159546	0.00211631	1.13722				EZ931010				EZ931010
1	92	24	GT_Af_Xhyb_EZ926046_241659	EZ926046	RNA	0.692525	1.61611	11.2483	9.68341	0.000160583	0.00212816	1.12973				EZ926046				EZ926046
1	5	208	GT_Af_SP_EZ979317_52467	EZ979317	RNA	-0.74786	1.6793	8.80992	-9.67442	0.000161325	0.00213579	1.1244	vacuolar protein sorting		GO:0006904	EZ979317				EZ979317
1	130	197	GT_Af_SP_EZ976075_309669	EZ976075	RNA	-0.949358	1.93101	10.248	-9.67294	0.000161447	0.00213579	1.12353	cysteine synthase		GO:0019344,GO:0003824	EZ976075				EZ976075
1	125	72	GT_Af_SP_EZ974349_258717	EZ974349	RNA	-0.940581	1.9193	10.0161	-9.66871	0.000161798	0.00213851	1.12102				EZ974349				EZ974349
1	2	109	GT_Af_Xhyb_EZ930740_141695	EZ933123	RNA	-0.715342	1.64187	8.99513	-9.66442	0.000162154	0.00214131	1.11848				EZ933123				EZ933123
1	46	165	GT_Af_Xhyb_EZ918615_137707	EZ918615	RNA	1.07394	2.10518	12.7356	9.65362	0.000163056	0.00214878	1.11207				EZ918615				EZ918615
1	11	46	GT_Af_Xhyb_EZ930611_252969	EZ930611	RNA	0.732205	1.66118	9.32039	9.65331	0.000163082	0.00214878	1.11188				EZ930611				EZ930611
1	39	28	GT_Af_SP_EZ976685_308218	EZ976685	RNA	0.68752	1.61051	9.50261	9.65108	0.00016327	0.00214878	1.11055	phosphoinositide-binding protein		GO:0008270	EZ976685				EZ976685
1	160	98	GT_Af_Xhyb_EZ920148_116741	EZ920148	RNA	-0.711076	1.63702	10.0043	-9.64648	0.000163657	0.00214878	1.10782				EZ920148				EZ920148
1	87	122	GT_Af_SP_EZ967082_289634	EZ967082	RNA	0.7561	1.68892	7.67118	9.64615	0.000163684	0.00214878	1.10762				EZ967082				EZ967082
1	128	35	GT_Af_SP_EZ966380_44782	EZ966380	RNA	-0.740799	1.6711	9.84591	-9.64334	0.000163921	0.00214878	1.10595				EZ966380				EZ966380
1	35	102	GT_Af_Xhyb_EZ927632_194292	EZ927632	RNA	0.685697	1.60848	7.54223	9.6431	0.000163941	0.00214878	1.10581				EZ927632				EZ927632
1	133	72	GT_Af_SP_EZ977231_177853	EZ977231	RNA	0.722036	1.64951	10.8834	9.64241	0.000164	0.00214878	1.1054	unc- isoform c	EC:2.7.11	GO:0005089,GO:0005622,GO:0006468,GO:0005524,GO:0035023,GO:0004674	EZ977231				EZ977231
1	8	119	GT_Af_Xhyb_EZ924341_135262	EZ924341	RNA	-0.685678	1.60846	10.3292	-9.64207	0.000164028	0.00214878	1.1052				EZ924341				EZ924341
1	132	135	GT_Af_Xhyb_EZ921601_276985	EZ921601	RNA	-0.814494	1.75868	10.4285	-9.63926	0.000164266	0.00214999	1.10353	translocon-associated delta subunit		GO:0016021,GO:0005783	EZ921601				EZ921601
1	156	230	GT_Af_SP_EZ918805_64678	EZ918805	RNA	0.744936	1.6759	8.09231	9.63587	0.000164552	0.00215184	1.10151				EZ918805				EZ918805
1	155	14	GT_Af_SP_EZ922385_258807	EZ922385	RNA	-0.718985	1.64602	8.1808	-9.62584	0.000165405	0.00215841	1.09554				EZ922385				EZ922385
1	100	194	GT_Af_SP_EZ922003_316075	EZ922003	RNA	0.720964	1.64828	8.72601	9.6254	0.000165442	0.00215841	1.09528				EZ922003				EZ922003
1	66	38	GT_Af_Xhyb_EZ929197_131568	EZ929197	RNA	-0.752761	1.68501	8.28318	-9.6247	0.000165502	0.00215841	1.09486				EZ929197				EZ929197
1	124	185	GT_Af_SP_EZ976432_220098	EZ976432	RNA	0.858759	1.81348	10.348	9.62309	0.000165639	0.00215841	1.09391	alkaline phosphatase	EC:3.1.3.1	GO:0008270,GO:0008152,GO:0000287,GO:0004035	EZ976432				EZ976432
1	44	204	GT_Af_SP_EZ977278_70112	EZ977278	RNA	-0.930711	1.90622	9.23939	-9.61658	0.000166196	0.00216377	1.09002	cuticular protein 73d		GO:0042302	EZ977278				EZ977278
1	61	137	GT_Af_Xhyb_EZ915562_253099	EZ915562	RNA	0.692017	1.61554	8.23932	9.61354	0.000166457	0.00216438	1.08821				EZ915562				EZ915562
1	105	217	GT_Af_SP_EZ919869_130758	EZ919869	RNA	0.707838	1.63335	8.60117	9.61262	0.000166536	0.00216438	1.08766				EZ919869				EZ919869
1	7	225	GT_Af_SP_EZ969260_175669	EZ969260	RNA	-0.705411	1.63061	8.1759	-9.60772	0.000166957	0.00216745	1.08474				EZ969260				EZ969260
1	127	177	GT_Af_Xhyb_EZ931588_122142	EZ931588	RNA	-0.70166	1.62637	10.9689	-9.60648	0.000167065	0.00216745	1.084				EZ931588				EZ931588
1	72	108	GT_Af_SP_EZ979423_84069	EZ979423	RNA	-0.711529	1.63754	8.10755	-9.60363	0.000167311	0.00216874	1.0823				EZ979423				EZ979423
1	93	9	GT_Af_SP_EZ969627_275443	EZ969627	RNA	-0.682676	1.60511	8.54411	-9.59749	0.000167842	0.00217372	1.07863				EZ969627				EZ969627
1	124	215	GT_Af_SP_EZ979086_118321	EZ979086	RNA	-0.709826	1.63561	7.60818	-9.59566	0.000168	0.00217386	1.07754	microfibril-associated glycoprotein 4		GO:0005615,GO:0007165,GO:0005102	EZ979086				EZ979086
1	12	199	GT_Af_Xhyb_EZ922087_109979	EZ926097	RNA	-0.684632	1.60729	12.49	-9.5911	0.000168398	0.00217578	1.07482				EZ926097				EZ926097
1	141	173	GT_Af_SP_EZ968788_243649	EZ968788	RNA	2.3611	5.13762	9.81501	9.59058	0.000168443	0.00217578	1.0745				EZ968788				EZ968788
1	45	216	GT_Af_SP_EZ979967_85799	EZ979967	RNA	-0.686439	1.60931	8.77211	-9.57441	0.000169858	0.00219215	1.06483	zinc finger protein 643-like		GO:0008407,GO:0042059,GO:0061321,GO:0007523,GO:0045464,GO:0016360,GO:0008270,GO:0043066,GO:0048813,GO:0008594,GO:0007520,GO:0006355,GO:0003676,GO:0007157,GO:0007422,GO:0003700,GO:0042051,GO:0005886,GO:0005634,GO:0043425	EZ979967				EZ979967
1	32	221	GT_Af_SP_EZ921829_38350	EZ921829	RNA	0.843065	1.79386	10.9729	9.56886	0.000170347	0.00219654	1.06151				EZ921829				EZ921829
1	161	28	GT_Af_Xhyb_EZ925976_76577	EZ925976	RNA	-0.766202	1.70079	13.056	-9.562	0.000170954	0.00220244	1.0574				EZ925976				EZ925976
1	136	127	GT_Af_SP_EZ925712_297478	EZ925712	RNA	0.682273	1.60467	14.1271	9.55743	0.000171359	0.00220425	1.05467				EZ925712				EZ925712
1	59	241	GT_Af_SP_EZ974537_260717	EZ974537	RNA	0.990128	1.98636	12.2661	9.55705	0.000171392	0.00220425	1.05444	tripartite motif protein		GO:0008270,GO:0005622,GO:0005515	EZ974537				EZ974537
1	2	113	GT_Af_SP_EZ973741_51877	EZ973741	RNA	-0.678276	1.60023	9.85825	-9.53947	0.000172964	0.00222254	1.04389	organic cation transporter		GO:0016020,GO:0015101,GO:0055085,GO:0008643	EZ973741				EZ973741
1	160	167	GT_Af_SP_EZ919522_301108	EZ919522	RNA	-0.710775	1.63668	9.01796	-9.53717	0.00017317	0.00222326	1.04251				EZ919522				EZ919522
1	94	141	GT_Af_SP_EZ978864_245728	EZ978864	RNA	-0.804706	1.74679	9.75306	-9.53138	0.000173693	0.00222803	1.03903	translation initiation factor		GO:0005851,GO:0045182,GO:0003743,GO:0006412	EZ978864				EZ978864
1	25	163	GT_Af_SP_EZ925167_45812	EZ925167	RNA	-0.714115	1.64048	12.7111	-9.52928	0.000173883	0.00222853	1.03776				EZ925167				EZ925167
1	35	150	GT_Af_Xhyb_EZ926210_99551	EZ926210	RNA	-0.915521	1.88625	10.5125	-9.52668	0.000174118	0.00222961	1.0362				EZ926210				EZ926210
1	120	256	GT_Af_SP_EZ975069_169277	EZ975069	RNA	-0.937689	1.91546	9.71147	-9.52168	0.000174571	0.00223204	1.0332	chorion peroxidase		GO:0005488,GO:0006979,GO:0016491,GO:0044710	EZ975069				EZ975069
1	137	15	GT_Af_SP_EZ922990_310779	EZ922990	RNA	-0.705556	1.63077	7.69289	-9.52126	0.000174609	0.00223204	1.03294				EZ922990				EZ922990
1	66	193	GT_Af_SP_EZ967000_215984	EZ967000	RNA	-0.716621	1.64333	10.0198	-9.51901	0.000174815	0.00223273	1.03158				EZ967000				EZ967000
1	65	198	GT_Af_SP_EZ922621_111879	EZ922621	RNA	0.68003	1.60217	13.4302	9.51497	0.000175182	0.0022355	1.02916				EZ922621				EZ922621
1	15	258	GT_Af_SP_EZ975969_19329	EZ975969	RNA	-0.727781	1.65609	8.59642	-9.50518	0.000176078	0.00224418	1.02326				EZ975969				EZ975969
1	74	63	GT_Af_Xhyb_EZ918877_232179	EZ918877	RNA	0.676308	1.59804	12.0803	9.50423	0.000176166	0.00224418	1.02268				EZ918877				EZ918877
1	71	11	GT_Af_Xhyb_EZ916741_38440	EZ916741	RNA	0.743817	1.6746	13.8412	9.4948	0.000177034	0.00225264	1.017				EZ916741				EZ916741
1	7	194	GT_Af_Xhyb_EZ921566_144697	EZ921566	RNA	-0.988755	1.98447	11.4111	-9.49371	0.000177135	0.00225264	1.01634				EZ921566				EZ921566
1	48	84	GT_Af_SP_EZ974007_290584	EZ974007	RNA	-0.694816	1.61868	11.8016	-9.48252	0.000178172	0.00226389	1.00959	heat shock protein 83		GO:0005737,GO:0006457,GO:0006950,GO:0005524,GO:0051082	EZ974007				EZ974007
1	56	39	GT_Af_SP_EZ975567_3681	EZ975567	RNA	0.676044	1.59775	9.06265	9.47868	0.00017853	0.00226592	1.00727				EZ975567				EZ975567
1	64	259	GT_Af_SP_EZ974514_189284	EZ974514	RNA	0.726684	1.65483	10.2393	9.47668	0.000178716	0.00226592	1.00606	mpv17-like protein		GO:0016021,GO:0005778	EZ974514				EZ974514
1	160	163	GT_Af_SP_EZ967159_172304	EZ967159	RNA	-0.82883	1.77624	10.4358	-9.47448	0.000178922	0.00226592	1.00473	heat repeat-containing protein 1		GO:0005515	EZ967159				EZ967159
1	82	153	GT_Af_Xhyb_EZ926378_268810	EZ926378	RNA	-0.684016	1.60661	9.34609	-9.47424	0.000178945	0.00226592	1.00459				EZ926378				EZ926378
1	41	48	GT_Af_Xhyb_EZ917967_101781	EZ973680	RNA	0.741234	1.6716	12.4961	9.47227	0.000179129	0.00226617	1.00339	long form-like		GO:0016459,GO:0003774	EZ973680				EZ973680
1	6	59	GT_Af_SP_EZ975500_310109	EZ975500	RNA	0.673417	1.59485	9.56386	9.47076	0.000179271	0.00226617	1.00248				EZ975500				EZ975500
1	3	216	GT_Af_Xhyb_EZ915640_251614	EZ915640	RNA	0.813977	1.75805	9.74885	9.46683	0.00017964	0.0022689	1.0001				EZ915640				EZ915640
1	168	106	GT_Af_SP_EZ976979_33778	EZ976979	RNA	0.685186	1.60791	9.44585	9.46448	0.00017986	0.00226974	0.998685	synaptotagmin 4		GO:0016079,GO:0005886,GO:0008021,GO:0003824,GO:0005544,GO:0005215	EZ976979				EZ976979
1	1	94	GT_Af_Xhyb_EZ919225_70312	EZ919225	RNA	-0.760796	1.69443	11.8766	-9.46112	0.000180177	0.0022718	0.996652	phosphatidylethanolamine-binding protein		GO:0008429	EZ919225				EZ919225
1	48	10	GT_Af_Xhyb_EZ927731_248014	EZ927731	RNA	0.851739	1.80468	8.90959	9.45769	0.000180501	0.00227395	0.994572				EZ927731				EZ927731
1	18	119	GT_Af_SP_EZ968935_351	EZ968935	RNA	0.682367	1.60477	8.00302	9.45512	0.000180744	0.00227507	0.993019				EZ968935				EZ968935
1	162	228	GT_Af_Xhyb_EZ931436_134792	EZ931436	RNA	-0.672196	1.5935	9.87667	-9.45258	0.000180985	0.00227509	0.991479				EZ931436				EZ931436
1	129	199	GT_Af_Xhyb_EZ922227_273757	EZ922227	RNA	0.827261	1.77431	10.8188	9.45186	0.000181053	0.00227509	0.991042	odorant-binding protein 99b		GO:0005549,GO:0006810	EZ922227				EZ922227
1	40	14	GT_Af_SP_EZ917866_203049	EZ917866	RNA	-0.771345	1.70686	7.58515	-9.44748	0.000181469	0.00227837	0.988392				EZ917866				EZ917866
1	60	244	GT_Af_SP_EZ975369_260138	EZ975369	RNA	-0.699109	1.6235	7.9636	-9.44177	0.000182013	0.00228171	0.98493	rna-binding protein pno1		GO:0005730,GO:0003723	EZ975369				EZ975369
1	124	102	GT_Af_SP_EF035450_62939	EF035450	RNA	-0.722	1.64947	11.2009	-9.44145	0.000182043	0.00228171	0.984737	cyt-b5-pb	EC:1.14.19	GO:0006633,GO:0016717,GO:0005811,GO:0009055,GO:0005506,GO:0020037,GO:0006810,GO:0016021,GO:0005783,GO:0005739,GO:0022900	EF035450				EF035450
1	112	65	GT_Af_SP_EZ976404_284228	EZ976404	RNA	-0.802152	1.7437	8.25749	-9.43915	0.000182263	0.00228254	0.983339	dipeptidyl peptidase 4		GO:0008236,GO:0016020,GO:0006508	EZ976404				EZ976404
1	96	65	GT_Af_Xhyb_EZ927583_261151	EZ927583	RNA	-0.671516	1.59275	9.87433	-9.43657	0.00018251	0.00228369	0.981777	glucosyl glucuronosyl transferases		GO:0016758,GO:0008152	EZ927583				EZ927583
1	13	30	GT_Af_SP_EZ920553_312195	EZ920553	RNA	-0.683453	1.60598	10.5538	-9.4332	0.000182833	0.0022858	0.979729				EZ920553				EZ920553
1	88	199	GT_Af_SP_EZ974121_95046	EZ974121	RNA	-0.727617	1.6559	11.7993	-9.43028	0.000183113	0.00228737	0.977959	3-hydroxyacyl-coa dehyrogenase	EC:4.2.1.17,EC:4.2.1.74,EC:1.1.1.211	GO:0016507,GO:0016508,GO:0006635,GO:0050662,GO:0016509,GO:0005811,GO:0004300	EZ974121				EZ974121
1	98	59	GT_Af_SP_EZ923683_76917	EZ923683	RNA	-1.10275	2.14763	8.20649	-9.42431	0.000183689	0.00229262	0.974331				EZ923683				EZ923683
1	61	212	GT_Af_SP_EZ980120_195772	EZ980120	RNA	-0.723902	1.65164	7.80372	-9.41724	0.000184373	0.00229804	0.970033				EZ980120				EZ980120
1	136	183	GT_Af_Xhyb_EZ924611_168977	EZ924611	RNA	0.703434	1.62838	10.4725	9.41661	0.000184433	0.00229804	0.969653				EZ924611				EZ924611
1	9	87	GT_Af_SP_EZ979123_200704	EZ979123	RNA	-0.694742	1.61859	9.51004	-9.41333	0.000184752	0.00229948	0.967659	sodium nucleoside cotransporter 1		GO:0016020,GO:0005415,GO:0001882,GO:0006810	EZ979123				EZ979123
1	76	145	GT_Af_Xhyb_EZ919779_215664	EZ919779	RNA	-0.741961	1.67245	11.558	-9.41097	0.000184981	0.00229948	0.966222	vacuolar atp synthase subunit s1		GO:0019829,GO:0015078	EZ919779				EZ919779
1	165	144	GT_Af_Xhyb_EZ920227_46752	EZ920227	RNA	0.67379	1.59526	8.95967	9.41062	0.000185016	0.00229948	0.966009				EZ920227				EZ920227
1	6	48	GT_Af_Xhyb_EZ927381_145297	EZ927381	RNA	3.04362	8.24559	9.94329	9.40511	0.000185552	0.00230421	0.962661				EZ927381				EZ927381
1	23	137	GT_Af_SP_EZ974342_303111	EZ974342	RNA	-0.873633	1.83227	9.66839	-9.39927	0.000186124	0.00230846	0.959102	rna-binding protein 28		GO:0003676	EZ974342				EZ974342
1	125	47	GT_Af_Xhyb_EZ918281_184642	EZ918281	RNA	-0.714451	1.64086	7.26966	-9.39784	0.000186264	0.00230846	0.958232				EZ918281				EZ918281
1	97	71	GT_Af_Xhyb_EZ917914_154770	EZ917914	RNA	-0.674626	1.59618	9.10703	-9.39683	0.000186362	0.00230846	0.95762				EZ917914				EZ917914
1	112	90	GT_Af_SP_EZ978190_41012	EZ978190	RNA	-0.667905	1.58876	8.9187	-9.3936	0.00018668	0.0023089	0.955651	methyltransferase 10 domain containing		GO:0016740	EZ978190				EZ978190
1	161	99	GT_Af_Xhyb_EZ916933_226782	EZ916933	RNA	-0.727959	1.65629	12.775	-9.3933	0.00018671	0.0023089	0.955464				EZ916933				EZ916933
1	115	136	GT_Af_SP_EZ979959_66328	EZ979959	RNA	-0.672362	1.59368	9.43711	-9.38612	0.000187418	0.00231572	0.951088	n-acetylglucosamine-6-phosphate deacetylase	EC:3.5.1.25	GO:0008448,GO:0006044	EZ979959				EZ979959
1	105	77	GT_Af_SP_EZ920798_313462	EZ920798	RNA	0.669233	1.59023	8.92481	9.38295	0.000187731	0.00231765	0.949157				EZ920798				EZ920798
1	10	136	GT_Af_SP_EZ967222_7231	EZ967222	RNA	0.747391	1.67875	10.8106	9.37914	0.000188109	0.00232038	0.946832	4-aminobutyrate aminotransferase	EC:2.6.1.19	GO:0030170,GO:0009448,GO:0003867	EZ967222				EZ967222
1	115	50	GT_Af_SP_EZ924640_43780	EZ924640	RNA	0.745719	1.67681	8.40671	9.37693	0.000188328	0.00232115	0.945485				EZ924640				EZ924640
1	141	260	GT_Af_Xhyb_EZ928419_139115	EZ928419	RNA	-0.667041	1.58781	8.30173	-9.37385	0.000188635	0.00232133	0.943604				EZ928419				EZ928419
1	59	117	GT_Af_SP_EZ973440_259477	EZ973440	RNA	-0.750567	1.68245	13.9363	-9.37296	0.000188724	0.00232133	0.943059	nucleolar gtp-binding protein		GO:0005634,GO:0005525	EZ973440				EZ973440
1	114	177	GT_Af_Xhyb_EZ916438_227762	EZ916438	RNA	0.802929	1.74464	12.7574	9.37122	0.000188897	0.00232133	0.942				EZ916438				EZ916438
1	62	125	GT_Af_Xhyb_EZ922790_135132	EZ922790	RNA	-0.67049	1.59161	10.1641	-9.37048	0.000188971	0.00232133	0.941544				EZ922790				EZ922790
1	21	19	GT_Af_SP_EZ929006_274272	EZ929006	RNA	1.47997	2.78944	10.4935	9.36354	0.000189665	0.00232792	0.937305				EZ929006				EZ929006
1	11	186	GT_Af_SP_EZ974100_187326	EZ974100	RNA	-0.714957	1.64143	10.1507	-9.35955	0.000190065	0.0023302	0.934869				EZ974100				EZ974100
1	91	179	GT_Af_SP_EZ980182_206892	EZ980182	RNA	0.670093	1.59118	9.07461	9.35855	0.000190166	0.0023302	0.934254	quinone oxidoreductase-like protein 2-like		GO:0008270,GO:0016491,GO:0055114	EZ980182				EZ980182
1	102	110	GT_Af_SP_EZ979759_44742	EZ979759	RNA	-0.708131	1.63369	9.23322	-9.35174	0.000190852	0.00233667	0.930091	borealin- isoform a		GO:0000278,GO:0032991,GO:0022402,GO:0043232,GO:1902589,GO:0044446	EZ979759				EZ979759
1	131	189	GT_Af_SP_EZ966949_100591	EZ966949	RNA	-0.844022	1.79505	10.4937	-9.34572	0.00019146	0.00234218	0.926409	alpha-aminoadipic semialdehyde mitochondrial	EC:1.5.1.7	GO:0031060,GO:0005488,GO:0004754,GO:0009055,GO:0034969,GO:0055114	EZ966949				EZ966949
1	83	112	GT_Af_Xhyb_EZ919061_110349	EZ919061	RNA	-0.917413	1.88873	10.3849	-9.3363	0.000192418	0.00235195	0.920638				EZ919061	AGAP002826-RA	2e-06	|protein_coding|2R:28044180:28054600:1|gene:AGAP002826	EZ919061
1	1	112	GT_Af_Xhyb_EZ918726_296724	EZ918726	RNA	-0.807618	1.75032	7.26412	-9.33357	0.000192696	0.00235341	0.918966				EZ918726				EZ918726
1	65	193	GT_Af_Xhyb_EZ927206_139935	EZ927206	RNA	-0.737966	1.66782	8.40416	-9.32928	0.000193135	0.00235682	0.916337				EZ927206				EZ927206
1	19	13	GT_Af_Xhyb_EZ922068_304718	EZ922068	RNA	0.72288	1.65047	8.06337	9.23105	0.00020351	0.00241565	0.909939				EZ922068				EZ922068
1	119	77	GT_Af_SP_EZ919634_35498	EZ919634	RNA	0.662554	1.58288	8.69441	9.31825	0.000194268	0.0023687	0.909567				EZ919634				EZ919634
1	95	81	GT_Af_Xhyb_EZ916030_169887	EZ916030	RNA	0.681987	1.60435	10.3153	9.31235	0.000194877	0.00237241	0.905947	isoform partial		GO:0006629,GO:0008081	EZ916030				EZ916030
1	4	215	GT_Af_Xhyb_EZ932953_114168	EZ917203	RNA	-0.681621	1.60394	11.7045	-9.31219	0.000194894	0.00237241	0.905849				EZ917203				EZ917203
1	153	155	GT_Af_SP_EZ920842_246512	EZ920842	RNA	0.686944	1.60987	8.27421	9.30905	0.00019522	0.00237442	0.903916				EZ920842				EZ920842
1	5	202	GT_Af_SP_EZ967023_61634	EZ967023	RNA	-0.66588	1.58654	11.5588	-9.30594	0.000195543	0.0023764	0.902004				EZ967023				EZ967023
1	83	44	GT_Af_SP_EZ973174_35648	EZ973174	RNA	0.711343	1.63733	9.19536	9.30064	0.000196093	0.00238015	0.89875				EZ973174				EZ973174
1	98	164	GT_Af_Xhyb_EZ925205_91221	EZ925205	RNA	0.821391	1.76711	7.97402	9.29651	0.000196525	0.00238015	0.896209				EZ925205				EZ925205
1	76	212	GT_Af_Xhyb_EZ932120_270800	EZ932120	RNA	0.664252	1.58475	11.3005	9.29615	0.000196562	0.00238015	0.895987				EZ932120				EZ932120
1	77	1	GT_Af_Xhyb_EZ929898_285938	EZ929898	RNA	0.666052	1.58673	12.655	9.296	0.000196578	0.00238015	0.895894				EZ929898				EZ929898
1	138	98	GT_Af_SP_EZ918433_42990	EZ918433	RNA	-0.743633	1.67439	12.4671	-9.29526	0.000196656	0.00238015	0.895438	ribosomal protein isoform a		GO:0003735,GO:0005515,GO:0022625,GO:0006412	EZ918433				EZ918433
1	49	75	GT_Af_SP_EZ975460_14868	EZ975460	RNA	-0.805295	1.7475	10.8567	-9.29004	0.000197203	0.00238458	0.892224	rna-binding protein		GO:0042386	EZ975460				EZ975460
1	57	217	GT_Af_SP_EZ925437_80126	EZ925437	RNA	0.6645	1.58502	8.2577	9.28868	0.000197345	0.00238458	0.891391				EZ925437				EZ925437
1	145	103	GT_Af_Xhyb_EZ923452_36981	EZ923452	RNA	0.660422	1.58054	9.44966	9.28379	0.000197859	0.00238885	0.888379				EZ923452				EZ923452
1	76	216	GT_Af_Xhyb_EZ919857_271338	EZ919857	RNA	0.907037	1.87519	10.636	9.28019	0.000198239	0.00239148	0.886163	synaptobrevin-like isoform 2		GO:0016021,GO:0016192	EZ919857				EZ919857
1	131	134	GT_Af_SP_EZ921455_218047	EZ921455	RNA	0.742349	1.6729	7.68584	9.27824	0.000198445	0.00239201	0.88496				EZ921455				EZ921455
1	118	130	GT_Af_SP_EZ918299_17779	EZ918299	RNA	0.672214	1.59352	7.83052	9.27598	0.000198684	0.00239295	0.883567				EZ918299				EZ918299
1	101	177	GT_Af_SP_EZ922642_299492	EZ922642	RNA	0.661541	1.58177	9.37542	9.27399	0.000198895	0.00239354	0.882338				EZ922642				EZ922642
1	37	187	GT_Af_Xhyb_EZ916216_19189	EZ916216	RNA	0.670546	1.59168	12.1202	9.271	0.000199213	0.00239541	0.880492				EZ916216				EZ916216
1	107	32	GT_Af_SP_EZ976361_36481	EZ976361	RNA	0.665681	1.58632	7.60417	9.26717	0.00019962	0.00239544	0.87813	phosphatidic acid phosphatase		GO:0008152,GO:0016787	EZ976361				EZ976361
1	48	123	GT_Af_SP_EZ922119_254062	EZ922119	RNA	0.661626	1.58186	8.9614	9.26609	0.000199734	0.00239544	0.877468				EZ922119				EZ922119
1	165	76	GT_Af_Xhyb_EZ922232_273733	EZ922232	RNA	-0.660731	1.58088	11.6179	-9.26569	0.000199778	0.00239544	0.877216				EZ922232				EZ922232
1	69	169	GT_Af_SP_EZ975095_136647	EZ975095	RNA	0.658852	1.57883	7.30512	9.26489	0.000199863	0.00239544	0.876722	ischemia reperfusion inducible protein	EC:2.7.7.6	GO:0045182,GO:0006355,GO:0003899,GO:0006351,GO:0003677,GO:0008270,GO:0006412	EZ975095				EZ975095
1	58	56	GT_Af_Xhyb_EZ916760_245898	EZ916760	RNA	-0.80069	1.74193	12.8596	-9.26149	0.000200225	0.00239784	0.874629				EZ916760				EZ916760
1	149	76	GT_Af_SP_EZ966672_318872	EZ966672	RNA	0.659576	1.57962	8.86512	9.2599	0.000200396	0.00239794	0.873642				EZ966672				EZ966672
1	26	78	GT_Af_SP_EZ975963_240459	EZ975963	RNA	-0.658903	1.57888	9.08922	-9.25364	0.000201067	0.00240117	0.869776	cg10993-like protein		GO:0097159,GO:1901363	EZ975963				EZ975963
1	142	199	GT_Af_SP_EZ974622_254398	EZ974622	RNA	-0.857611	1.81204	8.20578	-9.25314	0.00020112	0.00240117	0.869467	spermidine synthase	EC:2.5.1.16	GO:0004766,GO:0008295	EZ974622				EZ974622
1	32	54	GT_Af_SP_EZ976590_307988	EZ976590	RNA	-0.761864	1.69568	8.8756	-9.25206	0.000201236	0.00240117	0.868804	dead box atp-dependent rna helicase		GO:0008026,GO:0003676,GO:0005524	EZ976590				EZ976590
1	155	26	GT_Af_SP_EZ977215_30113	EZ977215	RNA	0.659371	1.57939	8.68812	9.25101	0.000201349	0.00240117	0.86815	poly(adp-ribose) glycohydrolase		GO:0016798,GO:0008152	EZ977215				EZ977215
1	53	227	GT_Af_SP_EZ975640_203159	EZ975640	RNA	-0.665528	1.58615	9.56652	-9.24921	0.000201543	0.00240117	0.867038	juvenile hormone-inducible protein 1	EC:3.1.26	GO:0042779,GO:0006388,GO:0016891,GO:0005634,GO:0005739	EZ975640				EZ975640
1	30	107	GT_Af_SP_EZ976092_283368	EZ976092	RNA	-0.685936	1.60874	10.5841	-9.24831	0.00020164	0.00240117	0.866483				EZ976092				EZ976092
1	134	81	GT_Af_Xhyb_EZ922234_228709	EZ922234	RNA	-0.682554	1.60498	10.2443	-9.24237	0.000202281	0.00240687	0.86281				EZ922234				EZ922234
1	82	158	GT_Af_Xhyb_EZ924972_78746	EZ924972	RNA	0.846165	1.79772	9.11782	9.23646	0.000202921	0.00241249	0.859153	glutathione s-transferase e2		GO:0016740	EZ924972				EZ924972
1	123	171	GT_Af_Xhyb_EZ916953_267252	EZ916953	RNA	-0.664556	1.58508	9.21566	-9.235	0.00020308	0.00241249	0.85825				EZ916953				EZ916953
1	67	221	GT_Af_Xhyb_EZ923350_113552	EZ923350	RNA	-0.763884	1.69806	8.07811	-9.22372	0.00020431	0.00242321	0.851263	glucose dehydrogenase	EC:1.1.99.10	GO:0050660,GO:0005576,GO:0008430,GO:0004344,GO:0055114,GO:0006066	EZ923350				EZ923350
1	78	166	GT_Af_SP_EZ924511_14598	EZ924511	RNA	-0.654837	1.57444	12.7361	-9.20983	0.000205837	0.00243789	0.842649				EZ924511				EZ924511
1	12	213	GT_Af_Xhyb_EZ932607_143417	EZ932607	RNA	-0.73711	1.66683	13.4288	-9.20946	0.000205877	0.00243789	0.842421				EZ932607				EZ932607
1	28	11	GT_Af_SP_EZ924012_310099	EZ924012	RNA	0.706463	1.6318	9.61528	9.19922	0.000207011	0.00244594	0.836066				EZ924012				EZ924012
1	41	251	GT_Af_SP_EZ978051_311784	EZ978051	RNA	0.658678	1.57864	9.30241	9.19919	0.000207015	0.00244594	0.836046	amp dependent coa ligase	EC:6.2.1.3	GO:0008152,GO:0004467	EZ978051				EZ978051
1	80	205	GT_Af_SP_EZ973469_287198	EZ973469	RNA	0.803706	1.74558	13.0238	9.19859	0.000207081	0.00244594	0.835673				EZ973469				EZ973469
1	69	57	GT_Af_SP_EZ979079_41712	EZ979079	RNA	-0.762903	1.6969	8.6179	-9.19735	0.000207219	0.00244594	0.834905	dna primase small subunit	EC:2.7.7,EC:2.7.7.7	GO:0003887,GO:0003896,GO:0006269,GO:0005658	EZ979079				EZ979079
1	40	148	GT_Af_SP_EZ976684_262825	EZ976684	RNA	0.945695	1.92612	7.64496	10.9115	0.00030818	0.00303955	0.833833				EZ976684				EZ976684
1	39	106	GT_Af_SP_EZ926102_249154	EZ926102	RNA	0.818122	1.76311	9.26208	9.1937	0.000207626	0.00244879	0.832634				EZ926102				EZ926102
1	17	171	GT_Af_SP_EZ975817_296664	EZ975817	RNA	0.686584	1.60947	9.06776	9.19088	0.000207941	0.00245056	0.830879				EZ975817				EZ975817
1	11	24	GT_Af_SP_EZ973687_180064	EZ973687	RNA	0.927262	1.90166	11.4966	8.95943	0.000235815	0.00262826	0.829667	s-phase kinase-associated protein 1-like		GO:0045931,GO:0006511,GO:0030261,GO:0019005,GO:0051298,GO:0005813,GO:0005515,GO:0016301,GO:0005819,GO:0042023,GO:0010824	EZ973687	AGAP008719-RA	1e-163	S-phase kinase-associated protein 1|protein_coding|3R:16020369:16021396:1|gene:AGAP008719	EZ973687	AAEL009160-RB	3e-72	skp1
1	145	131	GT_Af_SP_EZ974973_212583	EZ974973	RNA	0.653826	1.57333	7.80608	9.18836	0.000208222	0.00245191	0.829317	synaptobrevin-like isoform 2		GO:0016021,GO:0016192	EZ974973				EZ974973
1	57	18	GT_Af_Xhyb_EZ917534_55979	EZ973858	RNA	0.655528	1.57519	9.16008	9.18206	0.000208929	0.00245828	0.825397				EZ973858				EZ973858
1	109	120	GT_Af_SP_EZ978758_68048	EZ978758	RNA	-1.01786	2.02491	9.96216	-9.17686	0.000209514	0.00246321	0.822157	acid phosphatase isoenzyme	EC:3.1.3.2	GO:0006470,GO:0005737,GO:0004726,GO:0003993	EZ978758				EZ978758
1	18	182	GT_Af_Xhyb_EZ924878_183612	EZ924878	RNA	-1.07529	2.10715	12.1295	-9.17109	0.000210165	0.0024689	0.818567				EZ924878				EZ924878
1	88	93	GT_Af_Xhyb_EZ916079_110389	EZ916079	RNA	-0.867977	1.8251	10.1178	-9.16762	0.000210559	0.00247156	0.816402				EZ916079	AGAP002826-RA	2e-06	|protein_coding|2R:28044180:28054600:1|gene:AGAP002826	EZ916079
1	74	17	GT_Af_Xhyb_EZ930624_114078	EZ930624	RNA	-0.653442	1.57292	10.7759	-9.16036	0.000211384	0.00247927	0.811879				EZ930624				EZ930624
1	101	55	GT_Af_SP_EZ976808_201284	EZ976808	RNA	-1.11133	2.16045	9.48726	-9.15588	0.000211896	0.00248331	0.80908	diphthine synthase	EC:2.1.1.98	GO:0017183,GO:0004164	EZ976808				EZ976808
1	139	79	GT_Af_Xhyb_EZ922043_43100	EZ922043	RNA	0.720258	1.64748	10.5543	9.15001	0.000212568	0.00248615	0.805416				EZ922043				EZ922043
1	3	155	GT_Af_Xhyb_EZ974543_287228	EZ974543	RNA	0.65955	1.57959	12.1785	9.1484	0.000212751	0.00248615	0.804416	short-chain dehydrogenase		GO:0016491,GO:0055114,GO:0005488	EZ974543				EZ974543
1	61	197	GT_Af_SP_EZ977909_183252	EZ977909	RNA	-0.651164	1.57043	8.13815	-9.1481	0.000212786	0.00248615	0.804228	dna topoisomerase 3-beta-1	EC:5.99.1.2	GO:0006268,GO:0003917,GO:0003677,GO:0000737,GO:0005694,GO:0006265,GO:0004520	EZ977909				EZ977909
1	92	42	GT_Af_SP_EZ918638_169217	EZ918638	RNA	0.859719	1.81468	9.40518	9.14789	0.000212811	0.00248615	0.804093				EZ918638				EZ918638
1	91	222	GT_Af_Xhyb_EZ917135_20982	EZ917135	RNA	0.67852	1.6005	9.31158	9.14378	0.000213283	0.00248971	0.801526				EZ917135				EZ917135
1	130	66	GT_Af_SP_EZ918806_161694	EZ918806	RNA	0.694402	1.61821	10.1457	9.13831	0.000213914	0.0024951	0.798107				EZ918806				EZ918806
1	9	108	GT_Af_Xhyb_EZ922374_111769	EZ922374	RNA	-0.739692	1.66982	8.24442	-9.13468	0.000214334	0.00249803	0.79584	cgi-01 protein		GO:0008168,GO:0008152	EZ922374				EZ922374
1	144	13	GT_Af_Xhyb_EZ917186_254648	EZ917186	RNA	0.878942	1.83903	9.34881	9.13189	0.000214656	0.00249977	0.794099				EZ917186				EZ917186
1	52	88	GT_Af_SP_EZ920498_53954	EZ920498	RNA	-0.673145	1.59454	9.16469	-9.12852	0.000215049	0.00249977	0.791985				EZ920498				EZ920498
1	88	183	GT_Af_Xhyb_EZ921698_119592	EZ917997	RNA	1.01439	2.02005	9.4444	9.12789	0.000215122	0.00249977	0.791592				EZ917997				EZ917997
1	66	149	GT_Af_Xhyb_EZ924503_154860	EZ924503	RNA	1.01401	2.01952	8.48592	9.12521	0.000215434	0.00249977	0.789914				EZ924503				EZ924503
1	33	231	GT_Af_SP_EZ975779_104679	EZ975779	RNA	0.738176	1.66807	8.06278	9.12393	0.000215582	0.00249977	0.789117				EZ975779				EZ975779
1	119	230	GT_Af_Xhyb_EZ920142_260617	EZ920142	RNA	-1.03802	2.05341	7.73631	-9.12249	0.000215751	0.00249977	0.788214				EZ920142				EZ920142
1	20	48	GT_Af_SP_EZ975435_18299	EZ975435	RNA	-0.688651	1.61178	12.4221	-9.11952	0.000216097	0.00249977	0.786356	3-ketoacyl- thiolase	EC:2.3.1.16	GO:0005811,GO:0006635,GO:0005739,GO:0003988	EZ975435				EZ975435
1	3	194	GT_Af_Xhyb_EZ930921_143677	EZ929652	RNA	-0.656413	1.57616	8.6635	-9.11904	0.000216154	0.00249977	0.786054				EZ929652				EZ929652
1	35	70	GT_Af_Xhyb_EZ923589_163205	EZ923589	RNA	-1.77399	3.41999	9.89159	-9.11773	0.000216307	0.00249977	0.785236	argininosuccinate lyase	EC:4.3.2.1	GO:0005737,GO:0042450,GO:0004056	EZ923589	AGAP008141-RA	7e-30	argininosuccinate lyase|protein_coding|3R:6123643:6125789:1|gene:AGAP008141	EZ923589	AAEL003345-RA	2e-06	argininosuccinate lyase
1	20	110	GT_Af_SP_EZ977763_319231	EZ977763	RNA	0.650101	1.56928	11.8302	9.11743	0.000216342	0.00249977	0.785044				EZ977763				EZ977763
1	98	48	GT_Af_SP_EZ924974_272913	EZ924974	RNA	1.12934	2.18759	10.0763	9.11365	0.000216785	0.00250293	0.782679				EZ924974				EZ924974
1	43	222	GT_Af_SP_EZ919540_41802	EZ919540	RNA	0.648828	1.56789	8.46039	9.1088	0.000217356	0.00250756	0.779636				EZ919540				EZ919540
1	25	187	GT_Af_SP_EZ979822_64508	EZ979822	RNA	0.649136	1.56823	9.49923	9.10649	0.000217627	0.00250874	0.77819	mitochondrial inner membrane protease subunit		GO:0016021,GO:0006627,GO:0008236,GO:0006508,GO:0005740	EZ979822				EZ979822
1	122	194	GT_Af_Xhyb_EZ931121_140375	EZ932960	RNA	-0.650216	1.5694	11.0002	-9.10504	0.000217798	0.00250875	0.777283				EZ932960				EZ932960
1	8	164	GT_Af_Xhyb_EZ918019_267262	EZ918019	RNA	-0.782382	1.71997	9.07431	-9.09968	0.000218433	0.00251131	0.773915				EZ918019				EZ918019
1	107	82	GT_Af_SP_EZ923875_266406	EZ923875	RNA	0.659735	1.57979	12.5496	9.09865	0.000218555	0.00251131	0.77327				EZ923875				EZ923875
1	112	147	GT_Af_SP_EZ916883_206352	EZ916883	RNA	0.654374	1.57393	7.71237	9.09641	0.000218821	0.00251131	0.771862				EZ916883				EZ916883
1	37	18	GT_Af_Xhyb_EZ926295_304848	EZ926295	RNA	0.863994	1.82007	8.87655	9.09596	0.000218873	0.00251131	0.771583				EZ926295				EZ926295
1	4	223	GT_Af_SP_EZ925092_310899	EZ925092	RNA	-0.647202	1.56613	8.13185	-9.09512	0.000218973	0.00251131	0.771056				EZ925092				EZ925092
1	98	70	GT_Af_SP_EZ922727_274072	EZ922727	RNA	0.653936	1.57346	8.92675	9.09456	0.00021904	0.00251131	0.770704				EZ922727				EZ922727
1	99	238	GT_Af_SP_EZ980160_308548	EZ980160	RNA	0.677394	1.59925	9.09409	9.09258	0.000219275	0.00251207	0.769459	nidogen isoform b		GO:0018298,GO:0016020,GO:0005604,GO:0007160,GO:0005509,GO:0008218	EZ980160				EZ980160
1	56	189	GT_Af_SP_EZ967850_296114	EZ967850	RNA	0.657045	1.57685	7.78905	9.08962	0.000219628	0.00251416	0.767601				EZ967850				EZ967850
1	24	73	GT_Af_SP_EZ918447_34258	EZ918447	RNA	1.03736	2.05246	10.843	9.08546	0.000220124	0.00251789	0.764988				EZ918447				EZ918447
1	102	151	GT_Af_SP_EZ975133_212091	EZ975133	RNA	0.744997	1.67597	7.88942	9.08089	0.000220671	0.0025222	0.762115	guanine nucleotide-binding protein subunit beta-2-like		GO:0016056,GO:0016028,GO:0005834,GO:0007202,GO:0003924,GO:0016059,GO:0005737	EZ975133				EZ975133
1	136	141	GT_Af_SP_EZ924603_51507	EZ924603	RNA	0.841683	1.79214	8.08912	9.07901	0.000220897	0.00252283	0.760931				EZ924603				EZ924603
1	57	258	GT_Af_SP_EZ979632_235269	EZ979632	RNA	-0.646876	1.56577	8.71054	-9.07757	0.000221069	0.00252285	0.760029	transmembrane protein 15		GO:0016020,GO:0016772	EZ979632				EZ979632
1	41	146	GT_Af_Xhyb_EZ920079_113702	EZ920079	RNA	0.705548	1.63076	9.19536	9.07247	0.000221684	0.00252791	0.756817				EZ920079				EZ920079
1	5	22	GT_Af_Xhyb_EZ930553_135082	EZ927980	RNA	-0.644371	1.56306	10.0871	-9.0602	0.000223167	0.00254287	0.749097				EZ927980				EZ927980
1	118	80	GT_Af_Xhyb_EZ922474_161319	EZ922474	RNA	-0.736067	1.66563	8.4933	-9.05584	0.000223698	0.00254447	0.746348	dead box atp-dependent rna helicase		GO:0004386,GO:0000166	EZ922474				EZ922474
1	61	166	GT_Af_Xhyb_EZ918359_247652	EZ918359	RNA	0.697012	1.62114	11.4639	9.0558	0.000223702	0.00254447	0.746323				EZ918359				EZ918359
1	121	27	GT_Af_Xhyb_EZ920853_131378	EZ920853	RNA	-0.643973	1.56263	8.8411	-9.05481	0.000223824	0.00254447	0.745695				EZ920853				EZ920853
1	54	205	GT_Af_SP_EZ979559_310879	EZ979559	RNA	-0.673312	1.59473	10.2089	-9.04297	0.000225272	0.00255897	0.738229	serine protease 14		GO:0016787	EZ979559				EZ979559
1	6	63	GT_Af_SP_EZ922944_160771	EZ922944	RNA	0.643099	1.56168	9.95345	9.04071	0.00022555	0.00256015	0.736804				EZ922944				EZ922944
1	108	111	GT_Af_Xhyb_EZ925723_244829	EZ925723	RNA	0.818917	1.76408	14.322	9.03896	0.000225765	0.00256064	0.735698				EZ925723				EZ925723
1	121	259	GT_Af_SP_EZ980259_203639	EZ980259	RNA	0.642223	1.56073	8.26771	9.03139	0.000226699	0.00256926	0.73092				EZ980259				EZ980259
1	13	21	GT_Af_SP_EZ973433_19673	EZ973433	RNA	0.642464	1.56099	9.51608	9.0201	0.000228102	0.00258187	0.72378	cytochrome p450		GO:0020037,GO:0004497,GO:0005506,GO:0009055	EZ973433				EZ973433
1	57	40	GT_Af_Xhyb_EZ929792_43170	EZ929792	RNA	-0.676053	1.59776	12.8608	-9.01962	0.000228161	0.00258187	0.723479				EZ929792				EZ929792
1	52	123	GT_Af_SP_EZ977149_83252	EZ977149	RNA	-0.661794	1.58205	8.9757	-9.01768	0.000228404	0.00258264	0.722246	fam203 family protein ga19338-like		GO:0005488	EZ977149				EZ977149
1	28	26	GT_Af_SP_EZ923512_159706	EZ923512	RNA	0.641007	1.55942	11.7265	9.01527	0.000228705	0.00258355	0.720723				EZ923512				EZ923512
1	74	29	GT_Af_SP_EZ923974_181261	EZ923974	RNA	0.717606	1.64445	9.85446	9.01424	0.000228834	0.00258355	0.720072				EZ923974				EZ923974
1	28	43	GT_Af_SP_EZ917027_254278	EZ917027	RNA	0.785704	1.72393	8.30519	9.01056	0.000229295	0.00258365	0.717741				EZ917027				EZ917027
1	136	19	GT_Af_SP_EZ922961_149218	EZ922961	RNA	0.718985	1.64602	8.64608	9.01031	0.000229325	0.00258365	0.717587				EZ922961				EZ922961
1	28	17	GT_Af_Xhyb_EZ915452_236579	EZ916830	RNA	0.760611	1.69421	9.26228	9.00998	0.000229367	0.00258365	0.717378				EZ916830				EZ916830
1	111	173	GT_Af_Xhyb_EU852650_94316	JX627267	RNA	0.702104	1.62688	10.6114	9.00699	0.000229743	0.00258568	0.715482	cytochrome p450		GO:0020037,GO:0004497,GO:0005506,GO:0009055,GO:0055114	JX627267				JX627267
1	102	83	GT_Af_SP_EZ974090_251024	EZ974090	RNA	0.641439	1.55988	11.3164	9.00577	0.000229896	0.00258568	0.714707				EZ974090				EZ974090
1	11	107	GT_Af_SP_EZ979033_206512	EZ979033	RNA	0.641598	1.56006	9.661	9.00227	0.000230337	0.00258847	0.71249	glutamate dehydrogenase	EC:1.4.1.3,EC:1.4.1.2,EC:1.1.1.94,EC:1.1.99.10,EC:1.1.1.8	GO:0009331,GO:0007629,GO:0050660,GO:0051287,GO:0004352,GO:0004353,GO:0046168,GO:0005759,GO:0006066,GO:0006127,GO:0046693,GO:0005576,GO:0006006,GO:0004344,GO:0008364,GO:0009060,GO:0004367,GO:0006116,GO:0006641,GO:0042803,GO:0005811,GO:0019551	EZ979033				EZ979033
1	133	164	GT_Af_SP_EZ916293_14878	EZ916293	RNA	0.679632	1.60173	9.95956	9.00102	0.000230494	0.00258847	0.711701				EZ916293				EZ916293
1	8	106	GT_Af_SP_EZ971753_31568	EZ971753	RNA	0.701126	1.62577	8.48288	8.99544	0.0002312	0.00259442	0.708163				EZ971753				EZ971753
1	91	159	GT_Af_SP_EZ922662_218617	EZ922662	RNA	-0.685324	1.60806	11.6508	-8.99138	0.000231715	0.00259689	0.705588				EZ922662				EZ922662
1	86	42	GT_Af_Xhyb_EZ928716_134753	EZ928716	RNA	-0.700048	1.62456	10.0376	-8.99094	0.000231771	0.00259689	0.705307				EZ928716				EZ928716
1	56	207	GT_Af_SP_EZ978150_77477	EZ978150	RNA	0.683081	1.60556	8.24115	8.9828	0.000232808	0.00260653	0.700138	carboxylesterase		GO:0016787	EZ978150				EZ978150
1	123	37	GT_Af_SP_EZ978056_93875	EZ978056	RNA	0.65235	1.57173	10.1365	8.97748	0.000233487	0.0026102	0.696764				EZ978056				EZ978056
1	151	198	GT_Af_SP_EZ924865_84309	EZ924865	RNA	0.641487	1.55994	8.09427	8.97653	0.00023361	0.0026102	0.696158				EZ924865				EZ924865
1	7	143	GT_Af_SP_EZ976613_10238	EZ976613	RNA	-0.655081	1.5747	10.1637	-8.97484	0.000233827	0.0026102	0.695081	signal transducer and activator of transcription		GO:0005488,GO:0050794	EZ976613				EZ976613
1	140	78	GT_Af_SP_EZ976130_1601	EZ976130	RNA	0.774954	1.71113	8.40429	8.97473	0.000233841	0.0026102	0.695012	high affinity camp-specific 3 -cyclic phosphodiesterase 7a	EC:3.1.4.17	GO:0007165,GO:0004114	EZ976130				EZ976130
1	64	107	GT_Af_SP_EZ979639_33348	EZ979639	RNA	0.656647	1.57642	8.11226	8.96039	0.00023569	0.00262826	0.685892	cdk10 11	EC:2.7.11	GO:0006468,GO:0032183,GO:0004674,GO:0007049,GO:0008360,GO:0051726,GO:0005524,GO:0007155,GO:0005634	EZ979639				EZ979639
1	38	23	GT_Af_Xhyb_EZ927170_142695	EZ927170	RNA	-0.67079	1.59194	7.60507	-8.95671	0.000236167	0.00263021	0.683552				EZ927170				EZ927170
1	14	148	GT_Af_SP_EZ975846_218917	EZ975846	RNA	-0.679317	1.60138	9.86481	-8.94578	0.000237592	0.00264409	0.676587	dual specificity phosphatase 11 (rna rnp complex 1-interacting)	EC:3.1.3.16	GO:0044260,GO:0016311,GO:0004721,GO:0044238	EZ975846				EZ975846
1	39	69	GT_Af_SP_EZ974130_69432	EZ974130	RNA	-0.652469	1.57186	9.12613	-8.93778	0.000238641	0.00265189	0.671489				EZ974130				EZ974130
1	55	228	GT_Af_SP_EZ980803_297448	EZ980803	RNA	-0.659574	1.57962	8.46829	-8.93769	0.000238652	0.00265189	0.671433	x-ray repair complementing defective repair in chinese hamster cells 6		GO:0048731,GO:0006310,GO:0006302,GO:0097159,GO:1901363,GO:0016787,GO:0005634	EZ980803				EZ980803
1	39	225	GT_Af_SP_EZ971316_62819	EZ971316	RNA	0.649408	1.56852	8.52749	8.93549	0.000238943	0.00265312	0.670025				EZ971316				EZ971316
1	150	17	GT_Af_SP_EZ919279_69272	EZ919279	RNA	0.656314	1.57605	7.75668	8.93345	0.000239211	0.00265353	0.668723				EZ919279				EZ919279
1	120	169	GT_Af_SP_EZ925732_275885	EZ925732	RNA	0.741491	1.6719	11.7475	8.93249	0.000239338	0.00265353	0.668109				EZ925732				EZ925732
1	58	29	GT_Af_Xhyb_EZ918275_312702	EZ918275	RNA	0.666676	1.58741	7.5371	8.92303	0.00024059	0.00266541	0.662069				EZ918275				EZ918275
1	123	179	GT_Af_SP_EZ925217_122742	EZ925217	RNA	0.638642	1.55686	8.8354	8.91784	0.00024128	0.00266708	0.658753				EZ925217				EZ925217
1	82	125	GT_Af_SP_EZ976437_196482	EZ976437	RNA	0.664568	1.58509	7.62947	8.9178	0.000241285	0.00266708	0.658732				EZ976437				EZ976437
1	39	142	GT_Af_SP_EZ920920_321897	EZ920920	RNA	0.682683	1.60512	8.11844	8.91694	0.0002414	0.00266708	0.658178				EZ920920				EZ920920
1	116	263	GT_Af_SP_EZ977112_184972	EZ977112	RNA	1.01271	2.01769	8.86942	8.91647	0.000241462	0.00266708	0.65788	actin binding		GO:0007155,GO:0005198,GO:0045296,GO:0015629	EZ977112				EZ977112
1	19	31	GT_Af_SP_EZ922243_122802	EZ922243	RNA	-0.927808	1.90238	13.806	-8.91408	0.000241781	0.00266861	0.656351	40s ribosomal protein s2		GO:0003735,GO:0005811,GO:0003723,GO:0015935,GO:0006412	EZ922243				EZ922243
1	69	193	GT_Af_Xhyb_EZ917718_41682	EZ917718	RNA	0.806763	1.74928	10.5022	8.91014	0.000242308	0.00267068	0.65383				EZ917718				EZ917718
1	19	154	GT_Af_SP_EZ974677_90065	EZ974677	RNA	-0.63472	1.55264	9.83202	-8.90998	0.00024233	0.00267068	0.653726	leucine-rich repeat-containing protein 47	EC:6.1.1.20	GO:0003723,GO:0006412,GO:0004826,GO:0005515	EZ974677				EZ974677
1	88	121	GT_Af_SP_EZ975371_85609	EZ975371	RNA	-0.716858	1.6436	10.4843	-8.90817	0.000242572	0.00267136	0.652572	transmembrane protease		GO:0003824	EZ975371				EZ975371
1	34	38	GT_Af_SP_EZ978431_174739	EZ978431	RNA	0.919661	1.89167	8.91292	8.90015	0.000243649	0.00267963	0.647439				EZ978431				EZ978431
1	96	119	GT_Af_Xhyb_EZ926165_272082	EZ926165	RNA	-0.63625	1.55428	8.1215	-8.89864	0.000243854	0.00267963	0.646468				EZ926165				EZ926165
1	44	225	GT_Af_SP_EZ978266_295494	EZ978266	RNA	0.659151	1.57915	7.97048	8.89855	0.000243866	0.00267963	0.64641	helix-loop-helix transcription factor		GO:0006355,GO:0005634	EZ978266				EZ978266
1	43	193	GT_Af_Xhyb_EZ928084_142215	EZ928084	RNA	0.76009	1.6936	9.23129	8.89573	0.000244246	0.00268181	0.644604				EZ928084				EZ928084
1	84	109	GT_Af_SP_EZ968196_33998	EZ968196	RNA	0.722946	1.65055	8.19583	8.89433	0.000244435	0.00268189	0.643711	monocarboxylate transporter		GO:0008028,GO:0055085	EZ968196				EZ968196
1	89	68	GT_Af_SP_EZ974163_166739	EZ974163	RNA	-0.650609	1.56983	10.4854	-8.88922	0.000245128	0.00268751	0.640431				EZ974163				EZ974163
1	50	124	GT_Af_SP_EZ917617_257769	EZ917617	RNA	0.706974	1.63238	9.76248	8.87998	0.000246386	0.00269929	0.634505				EZ917617				EZ917617
1	137	71	GT_Af_SP_EZ973536_233579	EZ973536	RNA	-0.80624	1.74865	12.0152	-8.87792	0.000246667	0.00270026	0.633186	transport protein sec61 beta subunit		GO:0008565,GO:0005784,GO:0010507,GO:0006616,GO:0007040	EZ973536				EZ973536
1	7	210	GT_Af_SP_EZ918950_228519	EZ918950	RNA	0.725486	1.65346	7.97485	8.87575	0.000246964	0.00270026	0.63179				EZ918950				EZ918950
1	27	176	GT_Af_SP_EZ977865_96906	EZ977865	RNA	-0.801543	1.74296	8.50005	-8.87533	0.000247022	0.00270026	0.631519	tetratricopeptide repeat protein 4		GO:0005634,GO:0005488	EZ977865				EZ977865
1	57	160	GT_Af_SP_EZ920379_247252	EZ920379	RNA	-0.678743	1.60074	10.7046	-8.8724	0.000247424	0.00270164	0.629639	diptericin b		GO:0005576	EZ920379				EZ920379
1	72	215	GT_Af_Xhyb_EZ916311_44390	EZ916311	RNA	0.64827	1.56729	10.3785	8.87175	0.000247513	0.00270164	0.62922	another b-box isoform a		GO:0008270,GO:0005622,GO:0005515	EZ916311				EZ916311
1	36	99	GT_Af_SP_EZ967874_31292	EZ967874	RNA	0.716361	1.64303	7.87396	8.86648	0.000248237	0.00270754	0.62584				EZ967874				EZ967874
1	4	153	GT_Af_SP_EZ976603_206792	EZ976603	RNA	-0.823427	1.7696	9.48363	-8.8629	0.000248731	0.00270935	0.623537	AGAP009231-PA		GO:0016021,GO:0007155,GO:0042246	EZ976603				EZ976603
1	52	30	GT_Af_SP_EZ976619_63718	EZ976619	RNA	-0.651826	1.57116	8.5	-8.86262	0.000248769	0.00270935	0.623357	adenine phosphoribosyltransferase	EC:2.4.2.7	GO:0006166,GO:0005737,GO:0003999,GO:0006168	EZ976619				EZ976619
1	34	4	GT_Af_SP_EZ975799_32098	EZ975799	RNA	0.816591	1.76124	10.3295	8.85486	0.000249844	0.00271858	0.618367				EZ975799				EZ975799
1	87	164	GT_Af_SP_EZ977078_1501	EZ977078	RNA	-0.64373	1.56236	10.5368	-8.85344	0.000250041	0.00271858	0.617451	branched-chain amino acid aminotransferase	EC:2.6.1.42	GO:0004084,GO:0009082,GO:0005739	EZ977078				EZ977078
1	41	206	GT_Af_SP_EZ974672_172734	EZ974672	RNA	-0.69218	1.61572	9.95471	-8.85253	0.000250168	0.00271858	0.616863	regulator of chromosome condensation		GO:0007417,GO:0046822,GO:0050767,GO:0003682,GO:0005634,GO:0007346	EZ974672				EZ974672
1	3	232	GT_Af_Xhyb_EZ928996_16379	EZ977315	RNA	-0.666412	1.58712	8.50037	-8.85043	0.00025046	0.00271976	0.615512	glucose dehydrogenase	EC:1.1.99.10	GO:0050660,GO:0005576,GO:0008430,GO:0004344,GO:0055114,GO:0006066	EZ977315	AGAP002557-RA	1e-23	glucose dehydrogenase (acceptor)|protein_coding|2R:22796675:22816458:-1|gene:AGAP002557	EZ977315	AAEL005769-RA	4e-107	glucose dehydrogenase
1	8	193	GT_Af_SP_EZ975754_194322	EZ975754	RNA	-0.6413	1.55973	9.68013	-8.84866	0.000250706	0.00272043	0.614374	mevalonate kinase		GO:0016773,GO:0016301,GO:0044237,GO:0000166	EZ975754				EZ975754
1	46	256	GT_Af_SP_EZ976168_91311	EZ976168	RNA	-0.683014	1.60549	9.89695	-8.84366	0.000251405	0.00272298	0.611154	ribosome biogenesis protein bop1 homolog		GO:0005730,GO:0005654,GO:0043021,GO:0006364	EZ976168				EZ976168
1	50	208	GT_Af_SP_EZ972600_80859	EZ972600	RNA	-0.898314	1.86389	8.55607	-8.84287	0.000251515	0.00272298	0.610644				EZ972600				EZ972600
1	38	56	GT_Af_Xhyb_EZ926517_142525	EZ926517	RNA	-0.629115	1.54662	8.84726	-8.8421	0.000251622	0.00272298	0.610153				EZ926517				EZ926517
1	39	187	GT_Af_Xhyb_EZ919565_36041	EZ915219	RNA	0.631077	1.54872	10.3987	8.8408	0.000251804	0.00272298	0.609314	ubiquitin-conjugating enzyme e2 r2-like		GO:0019941,GO:0051246,GO:0043687,GO:0019787	EZ915219				EZ915219
1	100	46	GT_Af_SP_EZ977197_295144	EZ977197	RNA	-0.723593	1.65129	7.60169	-8.84039	0.000251862	0.00272298	0.609048				EZ977197				EZ977197
1	16	79	GT_Af_SP_EZ976673_182452	EZ976673	RNA	-0.666723	1.58746	9.09671	-8.83661	0.000252392	0.00272672	0.606615	chromosome region maintenance protein 5 exportin		GO:0008536,GO:0006886,GO:0008565	EZ976673				EZ976673
1	131	69	GT_Af_Xhyb_EZ930975_141065	EZ930975	RNA	-0.631558	1.54924	10.0525	-8.83483	0.000252643	0.00272712	0.605462				EZ930975				EZ930975
1	38	225	GT_Af_Xhyb_EZ974854_173829	EZ974854	RNA	-0.742399	1.67296	10.5801	-8.83372	0.000252798	0.00272712	0.604753	chaperonin subunit 6a zeta		GO:0006457,GO:0042623,GO:0005832,GO:0007052,GO:0005524,GO:0051082,GO:0007099,GO:0005811	EZ974854				EZ974854
1	67	165	GT_Af_SP_EZ921249_166961	EZ921249	RNA	0.635321	1.55328	8.45812	8.83182	0.000253067	0.00272803	0.603522				EZ921249				EZ921249
1	105	206	GT_Af_Xhyb_EZ921426_164907	EZ921426	RNA	-0.667486	1.5883	11.852	-8.82473	0.000254068	0.00273682	0.598951				EZ921426				EZ921426
1	94	62	GT_Af_Xhyb_EZ915956_274462	EZ973424	RNA	-0.691916	1.61543	13.4881	-8.82082	0.000254622	0.0027408	0.596429	ribosomal protein l5		GO:0008097,GO:0003735,GO:0005515,GO:0022625,GO:0006412	EZ973424				EZ973424
1	34	262	GT_Af_SP_EZ924372_137997	EZ924372	RNA	0.7752	1.71143	10.2838	8.81864	0.000254931	0.00274213	0.595022				EZ924372				EZ924372
1	17	155	GT_Af_Xhyb_EZ933196_146395	EZ933196	RNA	0.747943	1.6794	11.8404	8.80334	0.000257118	0.00276216	0.58513				EZ933196				EZ933196
1	58	127	GT_Af_Xhyb_EZ916056_201004	EZ918307	RNA	-0.692241	1.61579	11.2376	-8.80258	0.000257226	0.00276216	0.584642	ribosome biogenesis protein tsr1		GO:0005634,GO:0042254	EZ918307				EZ918307
1	47	194	GT_Af_Xhyb_EZ927529_112792	EZ927992	RNA	-0.626204	1.5435	9.3213	-8.8017	0.000257353	0.00276216	0.58407				EZ927992				EZ927992
1	72	249	GT_Af_Xhyb_EZ920746_249074	EZ920746	RNA	0.831734	1.77982	11.7359	8.7962	0.000258146	0.00276865	0.580509				EZ920746				EZ920746
1	88	120	GT_Af_Xhyb_EZ922846_150440	EZ922846	RNA	0.632711	1.55048	11.0444	8.79299	0.000258609	0.00277036	0.578432				EZ922846				EZ922846
1	49	163	GT_Af_SP_EZ976170_174459	EZ976170	RNA	-0.635384	1.55335	10.6664	-8.79251	0.000258679	0.00277036	0.578119	cral trio domain-containing protein		GO:0016918,GO:0005885,GO:0006810,GO:0005215	EZ976170				EZ976170
1	50	50	GT_Af_Xhyb_EZ927045_145657	EZ927045	RNA	-0.625483	1.54273	9.70476	-8.78468	0.000259813	0.00277822	0.573051				EZ927045				EZ927045
1	111	76	GT_Af_SP_EZ974984_286068	EZ974984	RNA	0.694428	1.61824	9.65416	8.78325	0.000260022	0.00277822	0.572122	translocator protein		GO:0016021,GO:0005740,GO:0008503	EZ974984				EZ974984
1	159	239	GT_Af_SP_EZ976555_71888	EZ976555	RNA	-0.634515	1.55242	8.2331	-8.78131	0.000260305	0.00277822	0.570862	arginine n-methyltransferase		GO:0008270,GO:0005622,GO:0008152,GO:0008168	EZ976555				EZ976555
1	167	106	GT_Af_Xhyb_EZ930842_113302	EZ930842	RNA	0.717713	1.64457	11.4361	8.78098	0.000260352	0.00277822	0.570653	maltase-like protein agm2		GO:0005975,GO:0043169,GO:0003824	EZ930842				EZ930842
1	71	264	GT_Af_SP_EZ980914_82629	EZ980914	RNA	0.650323	1.56952	8.11459	8.78098	0.000260352	0.00277822	0.570652	c-type lectin		GO:0030246	EZ980914				EZ980914
1	53	181	GT_Af_SP_EZ977511_274402	EZ977511	RNA	-0.90011	1.86621	8.87978	-8.77949	0.00026057	0.00277854	0.569683	adp-ribosylation factor		GO:0005095,GO:0005515,GO:0007269,GO:0005525,GO:0016197,GO:0005794,GO:0005829,GO:0007264,GO:0005813,GO:0003924,GO:0015870,GO:0007021,GO:0007049,GO:0048488,GO:0006471	EZ977511				EZ977511
1	27	122	GT_Af_Xhyb_EZ930059_267944	EZ930059	RNA	-0.628816	1.5463	9.76306	-8.7767	0.000260977	0.00277904	0.567876				EZ930059				EZ930059
1	62	127	GT_Af_SP_EZ976787_295914	EZ976787	RNA	0.629454	1.54698	9.92748	8.77659	0.000260993	0.00277904	0.567806				EZ976787				EZ976787
1	86	146	GT_Af_SP_EZ922897_272853	EZ922897	RNA	-0.626411	1.54372	9.52442	-8.76703	0.000262394	0.00279195	0.561603	ribosomal protein s18		GO:0005840,GO:0003735,GO:0005811,GO:0003723,GO:0006412	EZ922897				EZ922897
1	17	228	GT_Af_SP_EZ977719_202579	EZ977719	RNA	-0.643846	1.56249	9.07022	-8.76189	0.000263152	0.002798	0.558263	cop9 complex homolog subunit 5		GO:0007314,GO:0001751,GO:0005515,GO:0000338,GO:0007409,GO:0008180,GO:0050821,GO:0005737,GO:0007310,GO:0008347,GO:0032435,GO:0019781,GO:0045787	EZ977719				EZ977719
1	110	110	GT_Af_Xhyb_EZ915816_50435	EZ915816	RNA	0.662575	1.58291	12.7567	8.76023	0.000263398	0.0027986	0.557181				EZ915816				EZ915816
1	45	228	GT_Af_Xhyb_EZ922610_101521	EZ922610	RNA	-0.703301	1.62823	11.6316	-8.75715	0.000263852	0.00280142	0.555185				EZ922610				EZ922610
1	120	49	GT_Af_Xhyb_EZ975780_159343	EZ975780	RNA	-0.7278	1.65611	9.51675	-8.75267	0.000264518	0.00280647	0.552267				EZ975780				EZ975780
1	8	84	GT_Af_SP_EZ926195_47971	EZ926195	RNA	-0.641388	1.55983	15.0246	-8.75102	0.000264762	0.00280704	0.551198				EZ926195				EZ926195
1	86	265	GT_Af_SP_EZ978110_226962	EZ978110	RNA	0.672877	1.59425	8.25887	8.73848	0.000266634	0.00282486	0.543038				EZ978110				EZ978110
1	124	128	GT_Af_Xhyb_EZ917996_160581	EZ917996	RNA	0.910407	1.87958	11.946	8.73306	0.000267447	0.00283146	0.539508				EZ917996				EZ917996
1	33	140	GT_Af_SP_EZ966531_179563	EZ966531	RNA	0.726958	1.65515	11.1914	8.72716	0.000268338	0.00283885	0.535658	mitochondrial assembly regulatory isoform a		GO:0016021,GO:0008053,GO:0005741,GO:0003924,GO:0005525,GO:0005886	EZ966531				EZ966531
1	11	30	GT_Af_SP_EZ976763_115184	EZ976763	RNA	-0.726572	1.6547	8.40087	-8.49629	0.000306046	0.00303126	0.530023				EZ976763				EZ976763
1	10	20	GT_Af_SP_EZ973790_94396	EZ973790	RNA	-0.789003	1.72788	11.518	-8.71632	0.00026998	0.00285418	0.528591	eukaryotic translation initiation factor 3 subunit 8		GO:0005852,GO:0006413,GO:0003743,GO:0005829	EZ973790				EZ973790
1	90	103	GT_Af_SP_EZ978675_184892	EZ978675	RNA	-0.642508	1.56104	9.17974	-8.71323	0.000270451	0.00285712	0.52657	protein smg8-like		GO:0000184	EZ978675				EZ978675
1	115	211	GT_Af_SP_EZ973873_82269	EZ973873	RNA	-0.824211	1.77057	10.5652	-8.7113	0.000270745	0.00285818	0.525314	isoform b		GO:0015030,GO:0005730,GO:0048522,GO:0005515,GO:0030515,GO:0007000	EZ973873				EZ973873
1	22	68	GT_Af_SP_EZ971307_216854	EZ971307	RNA	0.645835	1.56464	8.95532	8.70735	0.000271349	0.00286231	0.522732				EZ971307				EZ971307
1	33	152	GT_Af_SP_EZ917991_102112	EZ917991	RNA	0.631868	1.54957	8.68224	8.70602	0.000271552	0.00286231	0.521864				EZ917991				EZ917991
1	30	262	GT_Af_Xhyb_EZ931981_135152	EZ928018	RNA	-0.618993	1.5358	9.86354	-8.70436	0.000271807	0.00286231	0.520777				EZ928018				EZ928018
1	139	48	GT_Af_SP_EZ967768_196662	EZ967768	RNA	-0.654942	1.57455	8.86206	-8.70245	0.000272099	0.00286231	0.519532	nuclear pore complex protein nup155		GO:0017056,GO:0005643,GO:0006913	EZ967768				EZ967768
1	147	100	GT_Af_Xhyb_EZ926895_263752	EZ926895	RNA	-0.618761	1.53556	9.94007	-8.70242	0.000272104	0.00286231	0.519513				EZ926895				EZ926895
1	88	248	GT_Af_Xhyb_EZ973364_174989	EZ973364	RNA	0.630174	1.54775	11.9444	8.69648	0.000273018	0.00286989	0.515627				EZ973364				EZ973364
1	90	8	GT_Af_Xhyb_EZ932153_143817	EZ932153	RNA	0.815246	1.7596	11.3197	8.69473	0.000273289	0.0028707	0.51448				EZ932153				EZ932153
1	20	231	GT_Af_SP_EZ980753_299342	EZ980753	RNA	0.61835	1.53512	8.51804	8.69097	0.000273869	0.00287475	0.512022	endocuticle structural glycoprotein bd-		GO:0042302	EZ980753				EZ980753
1	75	138	GT_Af_Xhyb_EZ933167_267212	EZ933167	RNA	-0.899587	1.86553	11.7571	-8.68856	0.000274242	0.00287663	0.510443				EZ933167				EZ933167
1	100	77	GT_Af_SP_EZ974705_175249	EZ974705	RNA	0.706174	1.63147	10.2	8.68356	0.000275018	0.00288271	0.507174	cytochrome p450		GO:0020037,GO:0004497,GO:0005506,GO:0009055,GO:0055114	EZ974705				EZ974705
1	60	88	GT_Af_Xhyb_EZ924299_164197	EZ924299	RNA	0.642659	1.5612	9.11581	8.67741	0.000275977	0.00288843	0.50314				EZ924299				EZ924299
1	137	156	GT_Af_Xhyb_EZ925250_156813	EZ925250	RNA	0.722972	1.65058	12.2429	8.67662	0.0002761	0.00288843	0.502623				EZ925250				EZ925250
1	136	182	GT_Af_SP_EZ968014_15118	EZ968014	RNA	-0.62255	1.53959	9.16296	-8.6763	0.000276149	0.00288843	0.502418	rna binding motif protein		GO:0003676,GO:0000166	EZ968014				EZ968014
1	63	57	GT_Af_SP_EZ974195_225072	EZ974195	RNA	-0.616897	1.53357	8.87798	-8.67312	0.000276647	0.00289044	0.50033	atp-dependent rna helicase dbp4	EC:2.7.7	GO:0003676,GO:0005524,GO:0008026,GO:0003724	EZ974195				EZ974195
1	88	45	GT_Af_SP_EZ973665_285298	EZ973665	RNA	-0.647877	1.56686	11.9996	-8.67258	0.000276732	0.00289044	0.499976	ebna2 binding protein p100		GO:0003713,GO:0016788,GO:0016442,GO:0003676,GO:0005811,GO:0005515,GO:0016246	EZ973665				EZ973665
1	96	47	GT_Af_Xhyb_EZ918102_273303	EZ978003	RNA	-0.659941	1.58002	7.50978	-8.62425	0.000284424	0.00293498	0.496774				EZ978003				EZ978003
1	113	72	GT_Af_SP_EZ920011_218607	EZ920011	RNA	0.630815	1.54844	8.50776	8.66423	0.000278044	0.00290209	0.494496				EZ920011				EZ920011
1	151	154	GT_Af_Xhyb_EZ929863_159383	EZ929863	RNA	-0.743158	1.67384	8.06079	-8.66102	0.000278548	0.00290531	0.492395				EZ929863				EZ929863
1	29	103	GT_Af_SP_EZ975459_234809	EZ975459	RNA	-0.617663	1.53439	8.62104	-8.6542	0.000279628	0.00291307	0.487914	n -dimethylguanosine trna methyltransferase	EC:2.1.1	GO:0004809,GO:0006400,GO:0003723	EZ975459				EZ975459
1	164	106	GT_Af_SP_EZ975226_211161	EZ975226	RNA	0.628848	1.54633	9.64178	8.65383	0.000279686	0.00291307	0.487674	potassium channel subfamily t member 1-like		GO:0005488,GO:0015269,GO:0006813,GO:0008152,GO:0016020,GO:0003824	EZ975226				EZ975226
1	131	179	GT_Af_SP_EZ915880_35138	EZ915880	RNA	-0.675082	1.59669	8.98201	-8.65132	0.000280086	0.00291518	0.486018				EZ915880				EZ915880
1	122	217	GT_Af_SP_EZ977184_115074	EZ977184	RNA	-0.664236	1.58473	9.12831	-8.6495	0.000280374	0.00291612	0.484828				EZ977184				EZ977184
1	81	41	GT_Af_SP_EZ974927_310869	EZ974927	RNA	-0.660011	1.58009	10.935	-8.64747	0.000280697	0.00291743	0.483493	proliferating cell nuclear antigen		GO:0007307,GO:0006275,GO:0030337,GO:0007052,GO:0032183,GO:0006289,GO:0006272,GO:0003677,GO:0019730,GO:0043626,GO:0006298,GO:0005634	EZ974927				EZ974927
1	78	91	GT_Af_SP_EZ974456_307304	EZ974456	RNA	-0.711669	1.6377	8.18992	-8.64206	0.00028156	0.00292282	0.479935				EZ974456				EZ974456
1	59	161	GT_Af_SP_EZ925930_261702	EZ925930	RNA	0.797813	1.73846	8.12821	8.64042	0.000281823	0.00292282	0.478857				EZ925930				EZ925930
1	124	135	GT_Af_SP_EZ980652_101371	EZ980652	RNA	0.676804	1.59859	8.2306	8.63974	0.000281931	0.00292282	0.478409	chitin deacetylase 4		GO:0005975,GO:0005576,GO:0008061,GO:0016810,GO:0006030	EZ980652				EZ980652
1	5	178	GT_Af_Xhyb_EZ932562_134314	EZ932562	RNA	0.626092	1.54338	9.30995	8.63928	0.000282006	0.00292282	0.478104				EZ932562				EZ932562
1	57	21	GT_Af_Xhyb_EZ932709_266366	EZ932709	RNA	0.649389	1.5685	10.16	8.63235	0.000283118	0.00293105	0.473542				EZ932709				EZ932709
1	169	167	GT_Af_SP_EZ966730_209352	EZ966730	RNA	-0.758307	1.6915	8.40864	-8.63186	0.000283197	0.00293105	0.47322				EZ966730				EZ966730
1	119	125	GT_Af_SP_EZ918225_264802	EZ918225	RNA	-0.617083	1.53377	9.50411	-8.63063	0.000283394	0.00293105	0.472413				EZ918225				EZ918225
1	1	95	GT_Af_Xhyb_EZ929457_269340	EZ929457	RNA	-0.665542	1.58616	8.37947	-8.62736	0.000283921	0.00293445	0.47026				EZ929457				EZ929457
1	135	9	GT_Af_Xhyb_EZ916165_157813	EZ916165	RNA	0.618762	1.53556	11.3249	8.62383	0.000284492	0.00293498	0.467933	short-chain dehydrogenase		GO:0016491,GO:0055114,GO:0005488	EZ916165				EZ916165
1	20	38	GT_Af_SP_EZ924180_156783	EZ924180	RNA	0.807797	1.75054	8.72605	8.62336	0.000284568	0.00293498	0.467623				EZ924180				EZ924180
1	15	156	GT_Af_Xhyb_EZ926603_322477	EZ926603	RNA	-0.738338	1.66825	7.57671	-8.62191	0.000284804	0.00293537	0.466664	short-chain dehydrogenase		GO:0016491,GO:0005488,GO:0055114	EZ926603				EZ926603
1	100	231	GT_Af_SP_EZ973572_229809	EZ973572	RNA	-0.645032	1.56377	9.7736	-8.61811	0.00028542	0.00293839	0.464159	proton-coupled amino acid transporter 4		GO:0016021,GO:0040008,GO:0006865,GO:0040007,GO:0015171	EZ973572				EZ973572
1	113	191	GT_Af_Xhyb_EZ980312_193092	EZ980312	RNA	-0.624551	1.54173	8.65515	-8.61765	0.000285495	0.00293839	0.463856				EZ980312				EZ980312
1	95	131	GT_Af_SP_EZ974332_232079	EZ974332	RNA	0.821449	1.76718	11.0088	8.61307	0.00028624	0.00293979	0.460838				EZ974332				EZ974332
1	63	44	GT_Af_SP_EZ916804_256146	EZ916804	RNA	0.65619	1.57592	11.5014	8.6127	0.000286301	0.00293979	0.460591				EZ916804				EZ916804
1	135	68	GT_Af_SP_EZ915186_38040	EZ915186	RNA	0.824845	1.77134	8.31929	8.61162	0.000286476	0.00293979	0.459881	myosin light chain		GO:0000146,GO:0007498,GO:0006936,GO:0005509,GO:0042623,GO:0005859	EZ915186				EZ915186
1	90	237	GT_Af_SP_EZ980157_167697	EZ980157	RNA	0.612804	1.52923	8.1148	8.61121	0.000286544	0.00293979	0.459608	leucine rich protein		GO:0005515	EZ980157				EZ980157
1	58	6	GT_Af_Xhyb_EZ916254_263542	EZ916254	RNA	0.619186	1.53601	7.653	8.60972	0.000286787	0.00293979	0.458627				EZ916254				EZ916254
1	53	162	GT_Af_Xhyb_EZ917387_244869	EZ917387	RNA	0.689077	1.61225	8.857	8.6095	0.000286824	0.00293979	0.458477				EZ917387				EZ917387
1	57	148	GT_Af_Xhyb_EZ925908_136597	EZ925908	RNA	0.701483	1.62618	11.334	8.60472	0.000287605	0.00294576	0.455325				EZ925908				EZ925908
1	138	165	GT_Af_SP_EZ923951_131848	EZ923951	RNA	0.636335	1.55438	9.38226	8.60132	0.000288163	0.00294828	0.453081				EZ923951				EZ923951
1	80	170	GT_Af_Xhyb_EZ925339_264432	EZ925339	RNA	0.68747	1.61046	8.064	8.60018	0.000288351	0.00294828	0.452325				EZ925339				EZ925339
1	105	94	GT_Af_Xhyb_EZ925746_53514	EZ925746	RNA	0.72944	1.658	8.65611	8.59899	0.000288547	0.00294828	0.451537				EZ925746				EZ925746
1	163	257	GT_Af_Xhyb_EZ922773_110379	EZ922773	RNA	0.734436	1.66375	11.0284	8.59837	0.000288649	0.00294828	0.451127				EZ922773				EZ922773
1	46	209	GT_Af_SP_EZ980257_19900	EZ980257	RNA	-0.616358	1.533	8.55049	-8.5925	0.000289616	0.00295612	0.447252	dna-directed rna polymerase iii subunit rpc6-like	EC:2.7.7.6	GO:0005666,GO:0006383,GO:0003899,GO:0003677	EZ980257				EZ980257
1	81	116	GT_Af_SP_EZ975818_218837	EZ975818	RNA	0.787891	1.72655	8.21957	8.58903	0.000290191	0.00295995	0.444953				EZ975818				EZ975818
1	18	148	GT_Af_SP_EZ970282_219196	EZ970282	RNA	-0.740787	1.67109	9.39159	-8.58565	0.000290751	0.00296362	0.442718	transducin beta-like protein 3-like		GO:0006364,GO:0032040	EZ970282				EZ970282
1	86	201	GT_Af_SP_EZ973723_173074	EZ973723	RNA	-0.646452	1.56531	9.77254	-8.58398	0.000291029	0.00296441	0.441611				EZ973723				EZ973723
1	170	158	GT_Af_SP_EZ966537_20450	EZ966537	RNA	-0.902451	1.86924	9.98799	-8.58063	0.000291586	0.00296803	0.439398				EZ966537				EZ966537
1	100	129	GT_Af_SP_EZ966965_29483	EZ966965	RNA	-0.615008	1.53157	11.1886	-8.57744	0.000292118	0.00297009	0.437284				EZ966965				EZ966965
1	14	213	GT_Af_Xhyb_JX431466_58904	JX431466	RNA	-0.800301	1.74146	9.00363	-8.57701	0.00029219	0.00297009	0.437	t-complex protein 1 subunit beta		GO:0006457,GO:0005832,GO:0005811,GO:0007052,GO:0005524,GO:0051082	JX431466				JX431466
1	111	261	GT_Af_SP_EZ974255_6671	EZ974255	RNA	-0.618963	1.53577	9.40632	-8.56792	0.000293712	0.00298006	0.430979				EZ974255				EZ974255
1	31	165	GT_Af_SP_EZ974719_2361	EZ974719	RNA	-0.609281	1.5255	11.1767	-8.56717	0.000293838	0.00298006	0.43048	small calcium-binding mitochondrial		GO:0005743,GO:0022857,GO:0005778,GO:0055085,GO:0005509,GO:0016021	EZ974719				EZ974719
1	27	125	GT_Af_SP_EZ973397_219562	EZ973397	RNA	0.946681	1.92743	9.62942	8.5638	0.000294406	0.00298006	0.428246	elongation factor 1 alpha		GO:0005737,GO:0003746,GO:0005525,GO:0006414,GO:0003924	EZ973397				EZ973397
1	30	14	GT_Af_SP_EZ924572_217624	EZ924572	RNA	-0.81071	1.75407	7.86451	-8.56361	0.000294438	0.00298006	0.42812				EZ924572				EZ924572
1	62	13	GT_Af_Xhyb_EZ929556_263722	EZ929556	RNA	-0.609907	1.52616	9.91389	-8.56357	0.000294445	0.00298006	0.428089				EZ929556				EZ929556
1	70	139	GT_Af_Xhyb_EZ926535_134683	EZ926535	RNA	-0.630275	1.54786	10.1844	-8.56292	0.000294554	0.00298006	0.427662				EZ926535				EZ926535
1	8	196	GT_Af_SP_EZ973366_219548	EZ973366	RNA	-0.937481	1.91518	13.7559	-8.56276	0.000294581	0.00298006	0.427555	elongation factor 1 alpha		GO:0005829,GO:0003746,GO:0008340,GO:0005853,GO:0006414,GO:0003924,GO:0005811,GO:0005525	EZ973366				EZ973366
1	143	140	GT_Af_SP_EZ977057_230689	EZ977057	RNA	-0.855184	1.80899	10.4933	-8.55662	0.000295619	0.00298852	0.423481				EZ977057				EZ977057
1	134	265	GT_Af_SP_EZ975160_238939	EZ975160	RNA	0.711428	1.63742	8.42922	8.55364	0.000296125	0.00299159	0.4215	ubiquitin conjugating enzyme		GO:0006508,GO:0051246,GO:0019787,GO:0004842,GO:0043687	EZ975160				EZ975160
1	17	178	GT_Af_SP_EZ974036_70542	EZ974036	RNA	-0.699671	1.62413	10.036	-8.55006	0.000296731	0.00299567	0.419129				EZ974036				EZ974036
1	150	241	GT_Af_SP_EZ974021_164347	EZ974021	RNA	0.957539	1.942	9.76116	8.54639	0.000297357	0.00299994	0.416687				EZ974021				EZ974021
1	148	261	GT_Af_SP_EZ966157_60084	EZ966157	RNA	-0.610674	1.52697	11.0295	-8.54332	0.000297881	0.00300317	0.414648				EZ966157				EZ966157
1	19	263	GT_Af_Xhyb_EZ915487_304948	EZ915487	RNA	0.610011	1.52627	7.27137	8.54007	0.000298437	0.00300546	0.412487				EZ915487				EZ915487
1	57	264	GT_Af_SP_EZ974736_51717	EZ974736	RNA	-0.645242	1.564	11.2451	-8.53931	0.000298567	0.00300546	0.41198	atp-binding cassette sub-family f member 1-like		GO:0042626,GO:0005524,GO:0043190	EZ974736				EZ974736
1	11	55	GT_Af_Xhyb_EU852643_61830	EU852643	RNA	-0.859501	1.81441	8.54341	-8.53843	0.000298717	0.00300546	0.411399	cytochrome p450		GO:0020037,GO:0004497,GO:0005506,GO:0009055,GO:0055114	EU852643				EU852643
1	134	112	GT_Af_SP_EZ967953_108209	EZ967953	RNA	0.728505	1.65692	8.45293	8.53671	0.000299013	0.00300588	0.410252				EZ967953				EZ967953
1	167	162	GT_Af_Xhyb_EZ932446_134294	EZ932446	RNA	0.670449	1.59157	10.4986	8.53533	0.000299249	0.00300588	0.409336				EZ932446				EZ932446
1	80	220	GT_Af_Xhyb_EZ933148_134234	EZ933148	RNA	0.639824	1.55814	9.48965	8.53369	0.000299531	0.00300588	0.408247				EZ933148				EZ933148
1	140	229	GT_Af_Xhyb_EZ915506_263512	EZ915506	RNA	0.871737	1.82986	10.8568	8.53346	0.000299572	0.00300588	0.408089	elongation of very long chain fatty acids protein 4		GO:0016021	EZ915506				EZ915506
1	27	83	GT_Af_SP_EZ975856_41282	EZ975856	RNA	-0.88195	1.84286	8.41033	-8.52999	0.000300169	0.00300983	0.405782	trna methyltransferase		GO:0006413,GO:0006446,GO:0003743,GO:0008168	EZ975856				EZ975856
1	19	144	GT_Af_SP_EZ978545_295044	EZ978545	RNA	-0.639096	1.55735	8.30671	-8.52475	0.000301073	0.0030122	0.402296				EZ978545				EZ978545
1	121	257	GT_Af_SP_EZ968538_306307	EZ968538	RNA	0.615417	1.532	7.80719	8.52408	0.00030119	0.0030122	0.401845				EZ968538				EZ968538
1	73	93	GT_Af_Xhyb_EZ927024_267782	EZ927024	RNA	-0.606597	1.52266	8.05544	-8.52405	0.000301194	0.0030122	0.40183				EZ927024				EZ927024
1	103	82	GT_Af_SP_EZ973599_106099	EZ973599	RNA	-0.694871	1.61874	12.5034	-8.52279	0.000301413	0.0030122	0.400987	eukaryotic translation initiation factor 3 subunit h		GO:0005737,GO:0006412,GO:0003743	EZ973599				EZ973599
1	167	57	GT_Af_SP_EZ916333_37211	EZ916333	RNA	0.673925	1.59541	7.63239	8.52273	0.000301423	0.0030122	0.400948				EZ916333				EZ916333
1	65	17	GT_Af_Xhyb_EZ925751_162691	EZ925751	RNA	0.608356	1.52452	9.85147	8.52039	0.00030183	0.00301422	0.399387				EZ925751				EZ925751
1	88	6	GT_Af_Xhyb_EZ928250_113542	EZ928250	RNA	-0.834194	1.78286	8.05889	-8.51438	0.000302875	0.00301819	0.39538				EZ928250				EZ928250
1	78	240	GT_Af_Xhyb_EZ966272_248514	EZ966272	RNA	0.605262	1.52126	12.3015	8.5124	0.00030322	0.00301819	0.394061				EZ966272				EZ966272
1	70	108	GT_Af_Xhyb_EU450763_61970	DQ324779	RNA	0.664031	1.5845	11.3517	8.51234	0.00030323	0.00301819	0.394023	cytochrome p450		GO:0020037,GO:0004497,GO:0005506,GO:0009055,GO:0055114	DQ324779				DQ324779
1	64	89	GT_Af_SP_EZ980291_104689	EZ980291	RNA	-0.623545	1.54066	7.73409	-8.51232	0.000303234	0.00301819	0.394009				EZ980291				EZ980291
1	99	73	GT_Af_Xhyb_EZ921973_234379	EZ921973	RNA	0.690377	1.61371	9.98333	8.51224	0.000303248	0.00301819	0.393955				EZ921973				EZ921973
1	8	73	GT_Af_SP_EZ919124_45602	EZ919124	RNA	-0.754779	1.68737	14.6769	-8.51058	0.000303536	0.00301903	0.392852				EZ919124				EZ919124
1	139	152	GT_Af_SP_EZ967625_114954	EZ967625	RNA	0.629944	1.54751	8.94051	8.50727	0.000304115	0.00302136	0.390645	sugar transporter		GO:0006810	EZ967625				EZ967625
1	141	161	GT_Af_Xhyb_EZ974704_311434	EZ974704	RNA	0.607511	1.52363	7.72606	8.50691	0.000304179	0.00302136	0.390403	cytochrome p450		GO:0020037,GO:0004497,GO:0005506,GO:0009055,GO:0055114	EZ974704				EZ974704
1	42	221	GT_Af_SP_EZ976421_207122	EZ976421	RNA	0.614814	1.53136	9.72628	8.50514	0.000304489	0.00302241	0.38922	phosphatidate phosphatase	EC:3.1.3.4	GO:0035234,GO:0016021,GO:0008195,GO:0009880,GO:0016311,GO:0035233,GO:0007280,GO:0042803,GO:0005886	EZ976421				EZ976421
1	159	180	GT_Af_SP_EZ916768_190154	EZ916768	RNA	-0.605076	1.52106	8.04959	-8.50354	0.000304769	0.00302316	0.388156				EZ916768				EZ916768
1	122	2	GT_Af_Xhyb_EZ924124_248834	EZ924124	RNA	-0.638931	1.55717	9.60148	-8.49708	0.000305905	0.00303126	0.383843				EZ924124				EZ924124
1	7	145	GT_Af_SP_EZ917282_75877	EZ917282	RNA	0.768511	1.70351	9.27702	8.49542	0.0003062	0.00303126	0.382728				EZ917282				EZ917282
1	151	166	GT_Af_SP_EZ922749_84809	EZ922749	RNA	-0.621032	1.53797	12.4859	-8.48939	0.000307266	0.00303798	0.3787				EZ922749				EZ922749
1	11	71	GT_Af_Xhyb_EZ916549_81279	EZ976841	RNA	0.604697	1.52066	10.1861	8.48925	0.00030729	0.00303798	0.37861				EZ976841				EZ976841
1	31	198	GT_Af_SP_EZ966335_109669	EZ966335	RNA	-0.677007	1.59882	8.04647	-8.48532	0.000307989	0.00303955	0.375978	chorion peroxidase	EC:1.11.1.7	GO:0007306,GO:0042744,GO:0055114,GO:0004601,GO:0020037,GO:0005576,GO:0005506	EZ966335				EZ966335
1	107	110	GT_Af_SP_EZ918158_294864	EZ918158	RNA	0.637371	1.55549	7.9923	8.48491	0.00030806	0.00303955	0.375708				EZ918158				EZ918158
1	123	109	GT_Af_SP_EZ922639_238629	EZ922639	RNA	0.607712	1.52384	9.44715	8.48313	0.000308378	0.00303955	0.374513				EZ922639				EZ922639
1	122	105	GT_Af_Xhyb_EZ931443_140635	EZ931443	RNA	0.605937	1.52197	7.35792	8.48258	0.000308476	0.00303955	0.374144				EZ931443				EZ931443
1	166	217	GT_Af_SP_EZ919319_234989	EZ919319	RNA	-0.667675	1.58851	7.33796	-8.47924	0.00030907	0.00304338	0.371914				EZ919319				EZ919319
1	69	66	GT_Af_Xhyb_EZ928205_143045	EZ928205	RNA	-0.6189	1.5357	8.18637	-8.4765	0.000309561	0.00304404	0.370077				EZ928205				EZ928205
1	167	15	GT_Af_SP_EZ916637_191044	EZ916637	RNA	-0.604946	1.52092	12.0128	-8.47593	0.000309662	0.00304404	0.369698	aldehyde dehydrogenase	EC:1.2.1.36	GO:0001758,GO:0055114	EZ916637				EZ916637
1	96	164	GT_Af_SP_EZ977455_240189	EZ977455	RNA	-0.62551	1.54276	9.35116	-8.47541	0.000309755	0.00304404	0.36935	ctlma3 protein		GO:0030246	EZ977455				EZ977455
1	27	85	GT_Af_SP_EZ978257_240449	EZ978257	RNA	0.707671	1.63317	7.57476	8.25706	0.000351905	0.00328479	0.36934	sodium solute symporter		GO:0008507,GO:0055085,GO:0016021,GO:0006814	EZ978257				EZ978257
1	97	215	GT_Af_SP_EZ979684_88775	EZ979684	RNA	-0.631259	1.54892	8.52451	-8.47371	0.000310059	0.003045	0.368213	ctu2_anoga ame: full=cytoplasmic trna 2-thiolation protein 2		GO:0034227,GO:0005829,GO:0002098,GO:0000049	EZ979684				EZ979684
1	89	44	GT_Af_SP_EZ974885_220458	EZ974885	RNA	-1.02882	2.04036	10.3642	-8.47147	0.000310461	0.00304693	0.36671	atp-dependent rna helicase vasa		GO:0003723,GO:0046843,GO:0007293,GO:0007316,GO:0008026,GO:0005524,GO:0005515	EZ974885				EZ974885
1	24	149	GT_Af_SP_EZ973432_77917	EZ973432	RNA	-0.651975	1.57132	14.7914	-8.46308	0.00031197	0.0030597	0.361093	40s ribosomal protein s5		GO:0003735,GO:0003723,GO:0015935,GO:0006412	EZ973432				EZ973432
1	141	163	GT_Af_Xhyb_EZ931849_141855	EZ931849	RNA	-0.612821	1.52925	12.7349	-8.46111	0.000312326	0.00306117	0.359771				EZ931849				EZ931849
1	2	218	GT_Af_SP_EZ920198_122252	EZ920198	RNA	0.649555	1.56868	10.0376	8.44785	0.000314733	0.00308272	0.350873				EZ920198				EZ920198
1	32	83	GT_Af_SP_EZ973240_221828	EZ973240	RNA	0.669147	1.59013	7.65411	8.44457	0.000315331	0.00308305	0.348674	aael003425- partial		GO:0005576,GO:0008061,GO:0006030	EZ973240				EZ973240
1	62	258	GT_Af_SP_EZ968115_284988	EZ968115	RNA	0.808414	1.75129	7.63187	8.44318	0.000315585	0.00308305	0.34774	isoform b		GO:0055085	EZ968115				EZ968115
1	138	123	GT_Af_Xhyb_EZ917312_32058	EZ917312	RNA	-0.983194	1.97684	10.5587	-8.44139	0.000315913	0.00308305	0.346535				EZ917312				EZ917312
1	43	159	GT_Af_SP_EZ924934_306087	EZ924934	RNA	0.818603	1.7637	13.2318	8.44132	0.000315926	0.00308305	0.346488				EZ924934				EZ924934
1	164	107	GT_Af_SP_EZ974820_182782	EZ974820	RNA	-0.672035	1.59332	12.5173	-8.44087	0.000316009	0.00308305	0.346184	histone h1		GO:0000786,GO:0003677,GO:0006334,GO:0005634	EZ974820				EZ974820
1	5	119	GT_Af_Xhyb_EZ932553_141895	EZ932034	RNA	0.760215	1.69374	11.0419	8.44051	0.000316075	0.00308305	0.345941				EZ932034				EZ932034
1	73	127	GT_Af_Xhyb_EZ928968_62040	EZ918964	RNA	-0.692989	1.61663	12.1144	-8.43968	0.000316226	0.00308305	0.345388				EZ918964				EZ918964
1	15	195	GT_Af_SP_EZ966164_211361	EZ966164	RNA	-0.603586	1.51949	9.39636	-8.43771	0.000316588	0.00308454	0.344062	elongation factor 1-gamma		GO:0003746,GO:0005853,GO:0035071,GO:0006414	EZ966164				EZ966164
1	42	24	GT_Af_SP_EZ976699_207277	EZ976699	RNA	-0.651299	1.57058	8.48087	-8.43326	0.000317406	0.00309048	0.34107				EZ976699				EZ976699
1	103	91	GT_Af_SP_EZ979551_171314	EZ979551	RNA	-0.680215	1.60238	7.923	-8.42991	0.000318024	0.00309312	0.338818	(6-4)- isoform b	EC:4.1.99.13	GO:0006281,GO:0003914	EZ979551				EZ979551
1	151	7	GT_Af_SP_EZ976059_157933	EZ976059	RNA	-0.601722	1.51753	10.0378	-8.42937	0.000318124	0.00309312	0.338454	zinc finger protein 622-like		GO:0008270,GO:0003676,GO:0005622	EZ976059				EZ976059
1	19	67	GT_Af_SP_EZ919358_309207	EZ919358	RNA	0.65754	1.57739	9.52385	8.42839	0.000318305	0.00309312	0.337794				EZ919358				EZ919358
1	91	138	GT_Af_SP_EZ980023_189114	EZ980023	RNA	-0.6397	1.55801	9.18168	-8.41987	0.000319884	0.0031043	0.332059	glyoxylate hydroxypyruvate reductase		GO:0016616,GO:0008152,GO:0051287	EZ980023				EZ980023
1	4	207	GT_Af_SP_EZ973360_296414	EZ973360	RNA	-0.639544	1.55784	14.9398	-8.4197	0.000319916	0.0031043	0.331944	60s ribosomal protein l44		GO:0000022,GO:0003735,GO:0022625,GO:0006412	EZ973360				EZ973360
1	66	42	GT_Af_SP_EZ974663_231169	EZ974663	RNA	0.654934	1.57454	9.77277	8.41879	0.000320085	0.0031043	0.331331	tetraspanin isoform a		GO:0016021	EZ974663				EZ974663
1	22	29	GT_Af_SP_EZ917029_159123	EZ917029	RNA	0.826399	1.77325	9.44395	8.40325	0.000322991	0.00312856	0.320855				EZ917029				EZ917029
1	136	106	GT_Af_SP_EZ980677_241169	EZ980677	RNA	0.636749	1.55482	9.79541	8.40314	0.00032301	0.00312856	0.320786	glutathione-s-transferase gst		GO:0016740	EZ980677				EZ980677
1	50	4	GT_Af_SP_EZ916921_300858	EZ916921	RNA	-0.643565	1.56218	9.05323	-8.39884	0.00032382	0.00313435	0.317885	cg3683	EC:1.6.5.3	GO:0008137,GO:0005747,GO:0006120	EZ916921				EZ916921
1	10	195	GT_Af_SP_EZ973540_260857	EZ973540	RNA	-0.618972	1.53578	11.9733	-8.39562	0.000324429	0.0031382	0.315706				EZ973540				EZ973540
1	72	151	GT_Af_Xhyb_EZ918989_265292	EZ918989	RNA	-0.603976	1.5199	10.3739	-8.39384	0.000324765	0.0031394	0.314504	protein aatf		GO:0005634	EZ918989				EZ918989
1	114	223	GT_Af_SP_EZ980613_196092	EZ980613	RNA	-0.596329	1.51186	7.67539	-8.38415	0.000326605	0.00315512	0.307957	cytochrome p450		GO:0007417,GO:0055114,GO:0008258,GO:0005743,GO:0007391,GO:0006697,GO:0009055,GO:0007494,GO:0020037,GO:0042767,GO:0008362,GO:0005506	EZ980613				EZ980613
1	44	29	GT_Af_SP_EZ970528_196502	EZ970528	RNA	-0.772011	1.70765	9.11701	-8.37911	0.000327566	0.00316033	0.304551	monocarboxylate transporter		GO:0015355,GO:0055085	EZ970528				EZ970528
1	27	76	GT_Af_SP_EZ918274_148563	EZ918274	RNA	-0.638794	1.55703	14.9554	-8.37843	0.000327696	0.00316033	0.304092				EZ918274				EZ918274
1	33	122	GT_Af_SP_EZ924288_41592	EZ924288	RNA	-0.599757	1.51546	9.10829	-8.37796	0.000327785	0.00316033	0.303777				EZ924288				EZ924288
1	127	111	GT_Af_SP_EZ966221_161	EZ966221	RNA	0.640626	1.55901	9.89133	8.36942	0.000329423	0.00317348	0.297998				EZ966221				EZ966221
1	35	189	GT_Af_SP_EZ976299_59724	EZ976299	RNA	-0.622118	1.53913	10.1757	-8.36862	0.000329579	0.00317348	0.297452	t1 st2 receptor binding protein		GO:0004872,GO:0016021,GO:0006810	EZ976299				EZ976299
1	16	31	GT_Af_Xhyb_EZ915928_133494	EZ915928	RNA	-0.786443	1.72482	9.54696	-8.36587	0.000330108	0.00317651	0.295591				EZ915928				EZ915928
1	68	179	GT_Af_SP_EZ973783_18479	EZ973783	RNA	-0.70469	1.62979	9.75434	-8.35983	0.000331275	0.00318566	0.291502	target of myb protein 1		GO:0005622,GO:0006886	EZ973783				EZ973783
1	109	246	GT_Af_Xhyb_EZ915241_90025	EZ915241	RNA	0.761045	1.69472	14.9136	8.35805	0.00033162	0.00318691	0.290294	rhodopsin		GO:0004930,GO:0007602,GO:0018298,GO:0007186,GO:0009881,GO:0007601,GO:0016021	EZ915241				EZ915241
1	41	247	GT_Af_Xhyb_EZ922703_205576	EZ922703	RNA	-0.614045	1.53054	9.2783	-8.35683	0.000331857	0.00318712	0.289466				EZ922703				EZ922703
1	146	211	GT_Af_Xhyb_EZ918837_259357	EZ918837	RNA	0.668916	1.58988	11.456	8.34896	0.000333388	0.00319975	0.28413				EZ918837				EZ918837
1	144	166	GT_Af_SP_EZ973973_70862	EZ973973	RNA	0.603264	1.51915	10.4684	8.34638	0.000333892	0.00320251	0.282378	organic anion transporter		GO:0016021,GO:0015711,GO:0015347	EZ973973				EZ973973
1	17	55	GT_Af_Xhyb_EZ921901_11398	EZ980020	RNA	-0.642826	1.56138	10.8018	-8.22672	0.000358284	0.00331188	0.281674	cathepsin b	EC:3.4.22	GO:0035071,GO:0004197,GO:0050790,GO:0006508	EZ980020				EZ980020
1	7	177	GT_Af_SP_EZ976371_107649	EZ976371	RNA	-0.727662	1.65595	8.95607	-8.34	0.000335143	0.00321242	0.278045	dna-directed rna polymeraseiii 80 kda polypeptide	EC:2.7.7.6	GO:0003899,GO:0006351,GO:0005515,GO:0005634	EZ976371				EZ976371
1	82	194	GT_Af_SP_EZ919920_274842	EZ919920	RNA	0.95715	1.94147	13.9422	8.33841	0.000335454	0.00321332	0.276969				EZ919920				EZ919920
1	123	7	GT_Af_SP_EZ925614_55989	EZ925614	RNA	-0.769621	1.70482	10.2262	-8.33545	0.000336037	0.00321682	0.274955				EZ925614				EZ925614
1	20	60	GT_Af_SP_EZ921086_79856	EZ921086	RNA	0.593145	1.50853	7.75815	8.33062	0.00033699	0.00322281	0.271674	chitin binding protein		GO:0004553,GO:0005488,GO:0006030	EZ921086				EZ921086
1	32	6	GT_Af_SP_DQ910358_62380	DQ910358	RNA	-0.638175	1.55636	14.5034	-8.33007	0.000337098	0.00322281	0.271301	ribosomal protein s11		GO:0005840,GO:0003735,GO:0006412,GO:0019843	DQ910358				DQ910358
1	15	55	GT_Af_SP_EZ919532_192644	EZ919532	RNA	0.750412	1.68227	9.38545	8.3277	0.000337567	0.00322521	0.269689				EZ919532				EZ919532
1	44	189	GT_Af_SP_EZ966970_5571	EZ966970	RNA	0.653718	1.57322	9.68351	8.32177	0.000338746	0.0032316	0.265649				EZ966970				EZ966970
1	1	233	GT_Af_SP_EZ974825_7041	EZ974825	RNA	-0.607696	1.52382	10.3144	-8.31963	0.000339171	0.0032316	0.264196				EZ974825				EZ974825
1	108	43	GT_Af_Xhyb_EZ927485_266336	EZ927485	RNA	-0.649768	1.56892	8.22296	-8.31624	0.000339846	0.0032316	0.261892				EZ927485				EZ927485
1	70	119	GT_Af_SP_EZ977371_61364	EZ977371	RNA	-0.591289	1.50659	8.03064	-8.31599	0.000339897	0.0032316	0.261718				EZ977371				EZ977371
1	161	212	GT_Af_Xhyb_EZ917642_306701	EZ917642	RNA	0.877997	1.83782	10.6347	8.31574	0.000339946	0.0032316	0.26155				EZ917642				EZ917642
1	12	11	GT_Af_SP_EZ922753_300628	EZ922753	RNA	0.596467	1.51201	9.75986	8.31552	0.00033999	0.0032316	0.261398				EZ922753				EZ922753
1	24	160	GT_Af_SP_EZ916274_220638	EZ916274	RNA	-0.593211	1.5086	9.69603	-8.31514	0.000340067	0.0032316	0.261137	translation initiation factor 5a		GO:0003743,GO:0003746,GO:0006452,GO:0035071,GO:0045905,GO:0043022,GO:0045901,GO:0008612,GO:0005737	EZ916274				EZ916274
1	26	80	GT_Af_Xhyb_EZ920921_10348	EZ920921	RNA	0.619288	1.53612	10.5693	8.31434	0.000340227	0.0032316	0.260592				EZ920921				EZ920921
1	90	74	GT_Af_Xhyb_EZ929978_114287	EZ929978	RNA	0.733018	1.66211	9.19289	8.31387	0.00034032	0.0032316	0.260274				EZ929978				EZ929978
1	31	177	GT_Af_SP_EZ979311_27285	EZ979311	RNA	0.595727	1.51123	8.63593	8.31336	0.000340422	0.0032316	0.259928				EZ979311				EZ979311
1	35	252	GT_Af_SP_EZ977835_96816	EZ977835	RNA	0.741485	1.6719	9.65197	8.30722	0.000341653	0.00324003	0.255743				EZ977835				EZ977835
1	156	98	GT_Af_Xhyb_EZ916731_113282	EZ916731	RNA	0.745179	1.67618	12.4416	8.30675	0.000341748	0.00324003	0.255422				EZ916731				EZ916731
1	27	134	GT_Af_SP_EZ974162_39837	EZ974162	RNA	-0.763444	1.69754	11.2373	-8.30359	0.000342382	0.00324397	0.253271	adhesive serine protease	EC:3.4.21	GO:0016020,GO:0005576,GO:0008061,GO:0005044,GO:0006508,GO:0004252,GO:0006030	EZ974162				EZ974162
1	139	114	GT_Af_SP_EZ966896_320021	EZ966896	RNA	-0.591733	1.50706	11.4919	-8.30203	0.000342698	0.00324488	0.252203				EZ966896				EZ966896
1	26	109	GT_Af_SP_EZ974274_190604	EZ974274	RNA	0.641788	1.56026	10.488	8.30077	0.000342952	0.00324509	0.251345				EZ974274				EZ974274
1	34	96	GT_Af_SP_EZ974646_234739	EZ974646	RNA	-0.590949	1.50624	7.77223	-8.29974	0.000343159	0.00324509	0.250644				EZ974646				EZ974646
1	87	15	GT_Af_Xhyb_EZ929172_146227	EZ929172	RNA	-0.590218	1.50547	7.9284	-8.29507	0.000344103	0.00325194	0.247459				EZ929172				EZ929172
1	110	41	GT_Af_SP_EZ916877_114417	EZ916877	RNA	-0.681989	1.60435	14.425	-8.28398	0.00034636	0.00326441	0.239882				EZ916877				EZ916877
1	76	175	GT_Af_SP_EZ970277_235999	EZ970277	RNA	-0.589206	1.50442	7.77327	-8.28354	0.000346449	0.00326441	0.239583				EZ970277				EZ970277
1	82	258	GT_Af_SP_EZ915684_64468	EZ915684	RNA	0.637055	1.55515	8.63256	8.2833	0.000346497	0.00326441	0.239422				EZ915684				EZ915684
1	102	70	GT_Af_SP_EZ922793_48261	EZ922793	RNA	-0.629598	1.54713	7.27725	-8.28197	0.000346769	0.00326441	0.238513				EZ922793				EZ922793
1	5	167	GT_Af_SP_EZ978435_68781	EZ978435	RNA	0.605183	1.52117	9.71825	8.28155	0.000346855	0.00326441	0.238226				EZ978435				EZ978435
1	15	15	GT_Af_SP_EZ917228_68558	EZ917228	RNA	0.597954	1.51357	7.53167	8.27919	0.000347339	0.00326441	0.236609				EZ917228				EZ917228
1	103	150	GT_Af_Xhyb_EZ933172_137017	EZ933172	RNA	0.674632	1.59619	8.41115	8.27768	0.000347648	0.00326441	0.235579				EZ933172				EZ933172
1	23	61	GT_Af_SP_EZ975777_12108	EZ975777	RNA	-0.588605	1.50379	9.60397	-8.27748	0.000347689	0.00326441	0.235441				EZ975777				EZ975777
1	54	181	GT_Af_Xhyb_EZ930277_159403	EZ930277	RNA	-0.636716	1.55479	7.88226	-8.27745	0.000347695	0.00326441	0.23542				EZ930277				EZ930277
1	148	212	GT_Af_Xhyb_EZ917267_129248	EZ917267	RNA	-0.612468	1.52887	11.5129	-8.27642	0.000347905	0.00326441	0.234719				EZ917267				EZ917267
1	81	98	GT_Af_SP_EZ915850_275340	EZ915850	RNA	-1.05694	2.08052	11.8697	-8.27565	0.000348064	0.00326441	0.234192	trypsin	EC:3.4.21	GO:0005576,GO:0007586,GO:0006508,GO:0004252	EZ915850				EZ915850
1	43	152	GT_Af_SP_EZ973418_312105	EZ973418	RNA	-0.642645	1.56119	14.0803	-8.27472	0.000348255	0.00326441	0.233554	s9 ribosomal protein		GO:0000022,GO:0003735,GO:0022627,GO:0006412,GO:0019843	EZ973418				EZ973418
1	33	138	GT_Af_SP_EZ973682_237319	EZ973682	RNA	0.659085	1.57908	12.3308	8.27454	0.000348292	0.00326441	0.233431	zinc carboxypeptidase	EC:3.4.17	GO:0006508,GO:0004181,GO:0008270	EZ973682				EZ973682
1	117	82	GT_Af_SP_EZ980311_217814	EZ980311	RNA	0.588241	1.50341	8.19444	8.26727	0.00034979	0.00327612	0.228457	carboxypeptidase n subunit 2		GO:0016021,GO:0005515	EZ980311				EZ980311
1	135	246	GT_Af_SP_EZ974605_187804	EZ974605	RNA	-0.620019	1.5369	9.65646	-8.26548	0.000350159	0.00327612	0.227234	a kinase anchor protein		GO:0003676,GO:0007616	EZ974605				EZ974605
1	115	29	GT_Af_Xhyb_EZ924463_177831	EZ924463	RNA	-0.590858	1.50614	9.07975	-8.26443	0.000350378	0.00327612	0.226511				EZ924463				EZ924463
1	84	132	GT_Af_Xhyb_EZ932040_138619	EZ932040	RNA	-0.614956	1.53151	11.3017	-8.26419	0.000350428	0.00327612	0.226345				EZ932040				EZ932040
1	104	192	GT_Af_Xhyb_EZ923921_249254	EZ923921	RNA	0.602579	1.51843	10.9738	8.26112	0.000351062	0.00327998	0.224247				EZ923921				EZ923921
1	20	155	GT_Af_SP_EZ978118_170337	EZ978118	RNA	-0.666959	1.58772	8.96754	-8.25651	0.000352021	0.00328479	0.221086	sterol desaturase		GO:0006633,GO:0016491,GO:0005506,GO:0005783,GO:0055114	EZ978118				EZ978118
1	106	33	GT_Af_SP_EZ925274_307344	EZ925274	RNA	1.24787	2.37491	10.4582	8.25316	0.000352719	0.0032872	0.218788				EZ925274				EZ925274
1	82	209	GT_Af_SP_EZ976789_164887	EZ976789	RNA	0.666754	1.5875	7.60589	8.25313	0.000352724	0.0032872	0.218773				EZ976789				EZ976789
1	23	80	GT_Af_Xhyb_EZ928821_122672	EZ928821	RNA	-0.587146	1.50227	9.93335	-8.25077	0.000353217	0.00328854	0.217155				EZ928821				EZ928821
1	50	55	GT_Af_Xhyb_EZ916952_18319	EZ916952	RNA	0.592171	1.50751	11.0066	8.2496	0.000353463	0.00328854	0.216347				EZ916952				EZ916952
1	156	190	GT_Af_Xhyb_EZ917509_13438	EZ917509	RNA	-0.640992	1.5594	12.0862	-8.24844	0.000353705	0.00328854	0.215551				EZ917509				EZ917509
1	122	181	GT_Af_SP_EZ975246_184302	EZ975246	RNA	0.589141	1.50435	10.1469	8.24819	0.000353757	0.00328854	0.215382	aldo-keto reductase	EC:1.1.1.21	GO:0055114,GO:0004032	EZ975246				EZ975246
1	50	239	GT_Af_SP_EZ974581_15909	EZ974581	RNA	-0.690741	1.61411	8.628	-8.24691	0.000354024	0.00328895	0.214508	u3 small nucleolar ribonucleoprotein protein imp4		GO:0003676,GO:0030529	EZ974581				EZ974581
1	139	259	GT_Af_SP_EZ967301_100821	EZ967301	RNA	-0.597178	1.51276	7.77604	-8.2421	0.000355035	0.00329627	0.211202	sterol o-acyltransferase 1		GO:0016746,GO:0016021	EZ967301				EZ967301
1	75	103	GT_Af_Xhyb_EZ926497_43910	EZ926497	RNA	1.47005	2.77031	10.0591	8.23582	0.000356358	0.00330357	0.206889				EZ926497				EZ926497
1	130	112	GT_Af_SP_EZ973402_244999	EZ973402	RNA	-0.647589	1.56655	14.7065	-8.23487	0.000356557	0.00330357	0.206241	60s ribosomal protein l36		GO:0003735,GO:0005811,GO:0022625,GO:0006412	EZ973402				EZ973402
1	97	28	GT_Af_Xhyb_EZ915532_5811	EZ915532	RNA	-0.633272	1.55108	11.2837	-8.23447	0.000356642	0.00330357	0.205967				EZ915532				EZ915532
1	46	129	GT_Af_SP_EZ973500_20602	EZ973500	RNA	0.597353	1.51294	12.697	8.23413	0.000356715	0.00330357	0.20573				EZ973500				EZ973500
1	84	260	GT_Af_SP_EZ922955_84539	EZ922955	RNA	0.594486	1.50993	8.91889	8.23222	0.000357118	0.00330514	0.204421				EZ922955				EZ922955
1	11	209	GT_Af_SP_EZ978673_20360	EZ978673	RNA	-0.594669	1.51013	8.35969	-8.23121	0.000357331	0.00330514	0.203729				EZ978673				EZ978673
1	119	158	GT_Af_Xhyb_EZ918700_142635	EZ918700	RNA	-0.584835	1.49987	8.10945	-8.22498	0.000358655	0.0033123	0.199441				EZ918700				EZ918700
1	167	240	GT_Af_Xhyb_EZ926538_142495	EZ926538	RNA	-0.587235	1.50236	8.42385	-8.22427	0.000358805	0.0033123	0.198956				EZ926538				EZ926538
1	5	89	GT_Af_SP_EZ975577_288524	EZ975577	RNA	-0.806269	1.74868	9.71567	-8.22292	0.000359092	0.0033123	0.198028	arginyl-trna synthetase	EC:6.1.1.19	GO:0006420,GO:0032183,GO:0005524,GO:0004814,GO:0005737	EZ975577				EZ975577
1	129	127	GT_Af_SP_EZ973601_315072	EZ973601	RNA	-0.679466	1.60155	12.8614	-8.2194	0.000359843	0.0033123	0.195606	calcium-binding protein p22		GO:0005509	EZ973601				EZ973601
1	21	203	GT_Af_SP_EZ974210_230309	EZ974210	RNA	-0.598946	1.51461	10.0192	-8.21931	0.000359863	0.0033123	0.195542	prenylated rab acceptor		GO:0017137	EZ974210				EZ974210
1	122	4	GT_Af_Xhyb_EZ918733_182762	EZ918733	RNA	0.618619	1.5354	14.7159	8.2187	0.000359994	0.0033123	0.19512				EZ918733				EZ918733
1	81	45	GT_Af_Xhyb_DQ910374_62749	DQ910374	RNA	-0.584908	1.49994	10.6688	-8.21868	0.000359998	0.0033123	0.195107				DQ910374				DQ910374
1	135	194	GT_Af_SP_EZ977249_63599	EZ977249	RNA	-0.590375	1.50564	9.45444	-8.21737	0.000360277	0.0033123	0.194208				EZ977249				EZ977249
1	62	200	GT_Af_SP_EZ921915_72858	EZ921915	RNA	-0.588062	1.50323	9.13565	-8.21706	0.000360344	0.0033123	0.193993				EZ921915				EZ921915
1	166	133	GT_Af_SP_EZ924240_294854	EZ924240	RNA	-0.661469	1.58169	9.00062	-8.21392	0.000361016	0.00331641	0.191834				EZ924240				EZ924240
1	33	111	GT_Af_Xhyb_EZ919619_220468	EZ919619	RNA	-0.772836	1.70862	8.37289	-8.20987	0.000361886	0.00332165	0.189041	acetyl-coa carboxylase	EC:6.4.1.2	GO:0003989,GO:0006633,GO:0009374,GO:0005524,GO:0005811	EZ919619				EZ919619
1	106	134	GT_Af_Xhyb_EZ925367_253089	EZ925367	RNA	-0.77788	1.71461	8.28469	-8.20917	0.000362035	0.00332165	0.188563				EZ925367				EZ925367
1	36	10	GT_Af_Xhyb_EZ931883_255715	EZ931883	RNA	-1.36354	2.57317	11.0603	-8.20749	0.000362397	0.00332291	0.187406				EZ931883				EZ931883
1	115	168	GT_Af_SP_EZ966173_235	EZ966173	RNA	-0.599625	1.51532	7.93487	-8.20062	0.00036388	0.00333352	0.182671				EZ966173				EZ966173
1	12	20	GT_Af_Xhyb_EZ932460_134094	EZ932456	RNA	0.597713	1.51332	9.62356	8.19952	0.000364119	0.00333352	0.181909				EZ932456				EZ932456
1	132	106	GT_Af_SP_EZ976155_302458	EZ976155	RNA	-0.65042	1.56962	9.81927	-8.199	0.00036423	0.00333352	0.181557	nucleostemin 3		GO:0005737,GO:0005525	EZ976155				EZ976155
1	2	41	GT_Af_Xhyb_EZ917384_112349	EZ917384	RNA	-0.616593	1.53325	10.1782	-8.19575	0.000364935	0.00333537	0.179314	pap-inositol- -phosphatase	EC:3.1.3.7	GO:0008441	EZ917384				EZ917384
1	65	158	GT_Af_SP_EZ975320_250244	EZ975320	RNA	-0.698517	1.62284	10.3807	-8.19437	0.000365235	0.00333537	0.178361	venom allergen		GO:0005576	EZ975320				EZ975320
1	4	224	GT_Af_Xhyb_EZ922869_142025	EZ918266	RNA	-0.582563	1.49751	9.29956	-8.19263	0.000365614	0.00333537	0.177159				EZ918266				EZ918266
1	139	236	GT_Af_SP_EZ917625_242679	EZ917625	RNA	-0.640166	1.55851	7.38869	-8.19248	0.000365646	0.00333537	0.177058	plasma glutamate carboxypeptidase		GO:0004180,GO:0006508	EZ917625				EZ917625
1	8	155	GT_Af_SP_EZ979502_29373	EZ979502	RNA	-0.813155	1.75705	7.92523	-8.1924	0.000365664	0.00333537	0.177002				EZ979502				EZ979502
1	130	110	GT_Af_Xhyb_EZ922861_110519	EZ922861	RNA	0.585488	1.50055	10.4706	8.19184	0.000365786	0.00333537	0.176614				EZ922861				EZ922861
1	12	54	GT_Af_Xhyb_EZ921891_141265	EZ930389	RNA	-0.588887	1.50409	13.1341	-8.18779	0.000366669	0.00334101	0.173818				EZ930389				EZ930389
1	13	244	GT_Af_SP_EZ920072_149318	EZ920072	RNA	0.609161	1.52537	9.75632	8.18668	0.000366911	0.00334101	0.173054				EZ920072				EZ920072
1	57	88	GT_Af_SP_EZ923405_274532	EZ923405	RNA	-0.584908	1.49994	13.8628	-8.18551	0.000367166	0.00334101	0.172247	serine protease	EC:3.4.21	GO:0004252,GO:0006508	EZ923405				EZ923405
1	94	201	GT_Af_SP_EZ966871_227802	EZ966871	RNA	0.620183	1.53707	10.2405	8.18487	0.000367307	0.00334101	0.171801				EZ966871				EZ966871
1	55	52	GT_Af_SP_EZ979366_238229	EZ979366	RNA	-0.605099	1.52108	9.21908	-8.17838	0.000368731	0.00335189	0.167317	phosphoglycerate mutase family member 5		GO:0044424	EZ979366				EZ979366
1	11	19	GT_Af_SP_EZ978797_20470	EZ978797	RNA	-0.604915	1.52089	8.23631	-8.17297	0.000369921	0.00336064	0.163581	histone h4 transcription factor		GO:0031981,GO:0044763,GO:0006355,GO:0005488	EZ978797				EZ978797
1	122	163	GT_Af_SP_EZ966520_301448	EZ966520	RNA	0.594149	1.50958	9.6749	8.17172	0.000370197	0.00336109	0.162717	sans isoform a		GO:0005515,GO:0005737	EZ966520				EZ966520
1	70	193	GT_Af_SP_EZ979257_101051	EZ979257	RNA	0.588568	1.50375	8.46569	8.16709	0.000371221	0.00336831	0.159514	beta-sarcoglycan		GO:0044425	EZ979257				EZ979257
1	3	157	GT_Af_SP_EZ980426_178293	EZ980426	RNA	0.61638	1.53302	8.58147	8.16234	0.000372276	0.00337582	0.156222				EZ980426				EZ980426
1	111	121	GT_Af_Xhyb_EZ916456_175919	EZ916456	RNA	0.703608	1.62857	8.62172	8.16053	0.000372679	0.00337735	0.154967				EZ916456				EZ916456
1	18	107	GT_Af_SP_EZ920876_165249	EZ920876	RNA	0.620706	1.53763	8.37814	8.15953	0.000372902	0.00337735	0.154275				EZ920876				EZ920876
1	99	207	GT_Af_SP_EZ976038_220768	EZ976038	RNA	0.617223	1.53392	10.7845	8.15609	0.000373667	0.00338221	0.151897				EZ976038				EZ976038
1	62	64	GT_Af_Xhyb_EZ918131_206272	EZ918131	RNA	-0.733065	1.66217	9.54098	-8.15042	0.000374937	0.00338907	0.147965				EZ918131				EZ918131
1	105	36	GT_Af_SP_EZ916891_55726	EZ916891	RNA	0.951121	1.93337	8.38089	8.15008	0.000375012	0.00338907	0.147731				EZ916891				EZ916891
1	22	245	GT_Af_SP_EZ974161_234199	EZ974161	RNA	-0.590246	1.5055	7.87316	-8.14963	0.000375112	0.00338907	0.147421	isoform b		GO:0016884	EZ974161				EZ974161
1	27	215	GT_Af_Xhyb_EZ915654_51351	EZ974261	RNA	-0.685224	1.60795	9.65695	-8.14699	0.000375705	0.00339236	0.145591	lupus la ribonucleoprotein		GO:0008098,GO:0044424	EZ974261				EZ974261
1	62	109	GT_Af_SP_EZ918076_39667	EZ918076	RNA	-0.717502	1.64433	11.4456	-8.14162	0.000376916	0.00339969	0.14186	ribosomal protein l27e		GO:0005840,GO:0003735,GO:0006412	EZ918076				EZ918076
1	120	152	GT_Af_SP_EZ923967_71272	EZ923967	RNA	0.763803	1.69796	11.3055	8.14134	0.000376977	0.00339969	0.141671				EZ923967				EZ923967
1	68	63	GT_Af_Xhyb_EZ919783_291414	EZ919783	RNA	1.38132	2.60507	10.3946	8.1397	0.000377348	0.00340096	0.140533	myosin light chain partial		GO:0016459,GO:0005509,GO:0003774	EZ919783				EZ919783
1	39	257	GT_Af_SP_EZ975542_285098	EZ975542	RNA	-0.597377	1.51296	10.0642	-8.13792	0.000377752	0.00340253	0.139291	dna-j hsp40		GO:0006457,GO:0051082,GO:0031072,GO:0009408	EZ975542				EZ975542
1	47	156	GT_Af_SP_EZ974752_71162	EZ974752	RNA	0.579007	1.49382	9.15536	8.13511	0.000378387	0.00340272	0.137344	beat protein		GO:0005576,GO:0016021	EZ974752				EZ974752
1	2	18	GT_Af_Xhyb_EZ925035_313932	EZ925035	RNA	-0.611326	1.52766	12.2393	-8.13494	0.000378425	0.00340272	0.137227				EZ925035				EZ925035
1	39	84	GT_Af_SP_EZ967490_70432	EZ967490	RNA	0.578576	1.49337	9.17675	8.13382	0.00037868	0.00340272	0.136446				EZ967490				EZ967490
1	16	43	GT_Af_SP_EZ979617_88575	EZ979617	RNA	0.578536	1.49333	8.48496	8.13345	0.000378764	0.00340272	0.136188	fatty acyl- reductase 1		GO:0003824,GO:0008152,GO:0005488	EZ979617				EZ979617
1	38	203	GT_Af_SP_EZ973479_101751	EZ973479	RNA	-0.672323	1.59364	12.5566	-8.13058	0.000379416	0.00340272	0.134196	cg12324 protein		GO:0000022,GO:0003735,GO:0005811,GO:0022627,GO:0006412	EZ973479				EZ973479
1	32	52	GT_Af_SP_EZ979016_222328	EZ979016	RNA	-0.616325	1.53297	8.45074	-8.12957	0.000379645	0.00340272	0.133496				EZ979016				EZ979016
1	100	22	GT_Af_SP_EZ917235_264972	EZ917235	RNA	0.636135	1.55416	9.54091	8.12947	0.000379667	0.00340272	0.133428				EZ917235				EZ917235
1	31	94	GT_Af_SP_EZ978916_310089	EZ978916	RNA	-0.68433	1.60696	8.72201	-8.12784	0.000380038	0.00340272	0.132295	pigeon protein		GO:0008355	EZ978916				EZ978916
1	67	175	GT_Af_Xhyb_EZ973611_83619	EZ973611	RNA	0.597589	1.51319	13.1671	8.12778	0.000380052	0.00340272	0.132253	sugar transporter		GO:0016021,GO:0005355,GO:0055085,GO:0008643	EZ973611				EZ973611
1	49	139	GT_Af_SP_EZ917886_39347	EZ917886	RNA	0.625713	1.54297	9.94421	8.12686	0.000380263	0.00340272	0.13161				EZ917886				EZ917886
1	164	101	GT_Af_SP_EZ969588_74048	EZ969588	RNA	-0.609312	1.52553	8.3747	-8.12667	0.000380304	0.00340272	0.131483				EZ969588				EZ969588
1	89	145	GT_Af_Xhyb_EZ926734_267772	EZ926734	RNA	0.734346	1.66364	11.3581	8.12133	0.000381524	0.00341157	0.127769				EZ926734				EZ926734
1	23	186	GT_Af_SP_EZ975477_56619	EZ975477	RNA	-0.716888	1.64363	10.1792	-8.11733	0.000382441	0.0034177	0.124987	atpase family aaa domain-containing protein 3	EC:3.6.1.15	GO:0008233,GO:0032133,GO:0017111,GO:0000910,GO:0007067,GO:0007423,GO:0016572,GO:0007052,GO:0005524,GO:0005938,GO:0000785,GO:0000236,GO:0045448,GO:0051233,GO:0008104	EZ975477				EZ975477
1	39	226	GT_Af_SP_EZ979309_204589	EZ979309	RNA	-0.579642	1.49448	8.42233	-8.11253	0.000383545	0.00342281	0.121643				EZ979309				EZ979309
1	48	171	GT_Af_SP_EZ967659_169117	EZ967659	RNA	-0.70345	1.62839	8.11825	-8.11201	0.000383664	0.00342281	0.121283				EZ967659				EZ967659
1	59	237	GT_Af_SP_EZ919318_20912	EZ919318	RNA	-0.608375	1.52454	8.28541	-8.11183	0.000383706	0.00342281	0.121157				EZ919318				EZ919318
1	39	137	GT_Af_SP_EZ977206_318431	EZ977206	RNA	-0.698677	1.62302	10.1613	-8.1098	0.000384172	0.00342321	0.119748	valyl-trna synthetase	EC:6.1.1.9,EC:6.1.1.17	GO:0004832,GO:0006438,GO:0005524,GO:0004818,GO:0005737	EZ977206				EZ977206
1	54	54	GT_Af_Xhyb_EZ977541_202409	EZ915890	RNA	-0.76118	1.69488	9.72663	-8.10917	0.000384319	0.00342321	0.119307	clip-domain serine proteinase	EC:3.4.21	GO:0004252,GO:0006508	EZ915890				EZ915890
1	101	66	GT_Af_SP_EZ979908_259887	EZ979908	RNA	0.731476	1.66034	9.72299	8.10834	0.000384509	0.00342321	0.118732				EZ979908				EZ979908
1	2	233	GT_Af_Xhyb_EZ922816_244849	EZ922816	RNA	-0.577698	1.49247	7.91008	-8.10735	0.000384738	0.00342321	0.118042				EZ922816				EZ922816
1	32	55	GT_Af_Xhyb_EZ917716_40802	EZ974336	RNA	-0.690848	1.61423	8.80629	-8.10568	0.000385126	0.00342321	0.116872	serpin 5 inhibitory serine protease inhibitor		GO:0004867,GO:0008233	EZ974336				EZ974336
1	14	11	GT_Af_SP_EZ978329_184912	EZ978329	RNA	-0.824833	1.77133	7.80665	-8.10562	0.00038514	0.00342321	0.116831				EZ978329				EZ978329
1	22	218	GT_Af_SP_EZ976041_99331	EZ976041	RNA	-0.788581	1.72738	10.0982	-8.09562	0.000387462	0.00344178	0.109862	serine protease	EC:3.4.21	GO:0006508,GO:0004252	EZ976041				EZ976041
1	17	193	GT_Af_SP_EZ975959_108729	EZ975959	RNA	0.637917	1.55608	10.0537	8.09109	0.000388518	0.00344909	0.106706	sphingomyelin phosphodiesterase	EC:3.1.4.12	GO:0004767,GO:0006685	EZ975959				EZ975959
1	156	12	GT_Af_SP_EZ974216_67848	EZ974216	RNA	-0.731447	1.6603	7.34017	-7.87562	0.000442975	0.00374377	0.104231	udp-n-acetylglucosamine--peptide n-acetylglucosaminyltransferase 110 kda subunit-like isoform 2		GO:0005488	EZ974216				EZ974216
1	2	72	GT_Af_Xhyb_EZ915651_275372	EZ915651	RNA	-0.581369	1.49627	9.03897	-8.08319	0.000390369	0.00346344	0.101193	lethal essential for life l2efl		GO:0009408	EZ915651				EZ915651
1	14	88	GT_Af_SP_EZ974285_6981	EZ974285	RNA	-0.690787	1.61416	10.0496	-7.86982	0.000444562	0.00374648	0.10011				EZ974285				EZ974285
1	84	82	GT_Af_SP_EZ966824_82169	EZ966824	RNA	-0.606529	1.52259	8.72225	-8.07531	0.000392228	0.00347547	0.0956845				EZ966824				EZ966824
1	72	25	GT_Af_SP_EZ918116_214121	EZ918116	RNA	-0.615716	1.53232	12.575	-8.07322	0.000392721	0.00347547	0.0942272				EZ918116				EZ918116
1	116	243	GT_Af_SP_EZ976215_214321	EZ976215	RNA	0.57406	1.48871	9.88875	8.07299	0.000392776	0.00347547	0.0940657				EZ976215				EZ976215
1	164	43	GT_Af_Xhyb_EZ919894_268690	EZ919894	RNA	-0.588889	1.50409	9.1297	-8.07206	0.000392996	0.00347547	0.0934157				EZ919894				EZ919894
1	37	14	GT_Af_Xhyb_EZ930672_156913	EZ930672	RNA	-0.733793	1.66301	11.9762	-8.07092	0.000393268	0.00347547	0.0926151				EZ930672				EZ930672
1	60	76	GT_Af_SP_EZ973541_32928	EZ973541	RNA	-0.95488	1.93842	9.42475	-8.07028	0.000393418	0.00347547	0.0921711				EZ973541				EZ973541
1	4	160	GT_Af_SP_EZ975472_30962	EZ975472	RNA	-0.587066	1.50219	8.18449	-8.06865	0.000393806	0.00347547	0.0910278	peroxisomal biogenesis factor 19		GO:0005777,GO:0007399	EZ975472				EZ975472
1	78	225	GT_Af_SP_EZ924900_299012	EZ924900	RNA	-0.669915	1.59098	8.0396	-8.06857	0.000393825	0.00347547	0.0909728				EZ924900				EZ924900
1	20	88	GT_Af_SP_EZ977064_109469	EZ977064	RNA	-0.884876	1.84661	8.52546	-8.06777	0.000394016	0.00347547	0.0904116	unc93a protein		GO:0005886	EZ977064				EZ977064
1	141	216	GT_Af_SP_EZ918983_9961	EZ918983	RNA	-0.628545	1.546	8.88029	-8.06752	0.000394074	0.00347547	0.0902391				EZ918983				EZ918983
1	26	230	GT_Af_SP_EZ917187_248174	EZ917187	RNA	-0.573972	1.48862	12.0977	-8.06339	0.000395059	0.00348208	0.0873447	60s ribosomal protein l21		GO:0000022,GO:0003735,GO:0005811,GO:0022625,GO:0006412	EZ917187				EZ917187
1	52	34	GT_Af_SP_EZ920180_188857	EZ920180	RNA	0.806291	1.74871	9.79434	8.05801	0.000396342	0.00348966	0.0835843				EZ920180				EZ920180
1	46	188	GT_Af_SP_EZ974995_298168	EZ974995	RNA	-0.590524	1.50579	10.9354	-8.05761	0.00039644	0.00348966	0.0832991	xaa-pro dipeptidase	EC:3.4.13	GO:0009987,GO:0016805,GO:0006508,GO:0030145,GO:0008239,GO:0008235	EZ974995				EZ974995
1	30	123	GT_Af_Xhyb_EZ928950_134174	EZ928950	RNA	0.575125	1.48981	9.10138	8.05682	0.000396627	0.00348966	0.0827504				EZ928950				EZ928950
1	2	93	GT_Af_SP_EZ918090_161944	EZ918090	RNA	-0.577316	1.49207	11.8789	-8.05294	0.000397558	0.00349577	0.080033	60s ribosomal protein l18		GO:0000022,GO:0003735,GO:0022625,GO:0006412	EZ918090				EZ918090
1	123	206	GT_Af_Xhyb_EZ921904_122692	EZ921904	RNA	0.574522	1.48918	12.0604	8.04979	0.000398317	0.00350036	0.0778207				EZ921904				EZ921904
1	83	176	GT_Af_SP_EZ918136_270950	EZ918136	RNA	0.762263	1.69615	9.92573	8.04811	0.000398722	0.00350184	0.0766433				EZ918136				EZ918136
1	148	236	GT_Af_Xhyb_EZ931655_139125	EZ931655	RNA	-0.693692	1.61742	11.3366	-8.04709	0.000398966	0.0035019	0.0759339				EZ931655				EZ931655
1	116	119	GT_Af_Xhyb_EZ921198_138721	EZ921198	RNA	-0.582038	1.49696	9.41578	-8.04569	0.000399303	0.00350279	0.0749519				EZ921198				EZ921198
1	35	121	GT_Af_SP_EZ978617_225382	EZ978617	RNA	0.606301	1.52235	7.48062	8.0016	0.000410118	0.00355756	0.0730283	cytochrome p450		GO:0009055,GO:0004497,GO:0005506,GO:0020037,GO:0055114	EZ978617				EZ978617
1	13	101	GT_Af_SP_EZ979708_35268	EZ979708	RNA	-0.589531	1.50476	7.81623	-8.04275	0.000400015	0.00350647	0.0728872	larval serum protein 2		GO:0005344,GO:0005616,GO:0045735,GO:0005811,GO:0006810	EZ979708				EZ979708
1	113	156	GT_Af_SP_EZ975572_215104	EZ975572	RNA	-0.62842	1.54587	9.82315	-8.04199	0.000400198	0.00350647	0.0723568	tryptophanyl-trna synthetase	EC:6.1.1.2	GO:0004830,GO:0006436,GO:0005524,GO:0005737,GO:0007040	EZ975572				EZ975572
1	4	110	GT_Af_Xhyb_EZ975068_287608	EZ915455	RNA	1.14568	2.2125	14.1784	7.36457	0.000612469	0.00452694	0.0717829				EZ915455				EZ915455
1	136	13	GT_Af_SP_EZ969824_65066	EZ969824	RNA	0.592399	1.50775	8.31325	8.03811	0.00040114	0.00351265	0.0696307				EZ969824				EZ969824
1	45	1	GT_Af_Xhyb_EZ930134_139385	EZ930548	RNA	-0.704988	1.63013	10.6713	-8.03646	0.00040154	0.00351407	0.0684759				EZ930548				EZ930548
1	74	4	GT_Af_SP_EZ978426_237259	EZ978426	RNA	-0.735397	1.66486	8.12566	-8.03281	0.000402428	0.00351975	0.065914				EZ978426				EZ978426
1	63	9	GT_Af_SP_EZ973802_239005	EZ973802	RNA	-0.573701	1.48834	7.55682	-8.03173	0.000402693	0.00351999	0.0651509				EZ973802				EZ973802
1	38	49	GT_Af_Xhyb_EZ928799_269610	EZ928799	RNA	-0.577254	1.49201	9.9803	-8.02876	0.000403418	0.00352329	0.0630648				EZ928799				EZ928799
1	4	65	GT_Af_SP_EZ925304_254128	EZ925304	RNA	0.623112	1.54019	9.91774	8.02823	0.000403547	0.00352329	0.0626934				EZ925304				EZ925304
1	58	109	GT_Af_Xhyb_EZ932258_134304	EZ932258	RNA	0.57271	1.48732	9.03789	8.0234	0.000404728	0.00352998	0.0593029				EZ932258				EZ932258
1	159	51	GT_Af_SP_EZ976928_291524	EZ976928	RNA	-0.611321	1.52766	9.33905	-8.02315	0.00040479	0.00352998	0.0591263	methionine-trna synthetase	EC:6.1.1.10	GO:0004825,GO:0005524,GO:0005737,GO:0006431	EZ976928				EZ976928
1	31	81	GT_Af_Xhyb_EZ919756_39757	EZ919756	RNA	-0.729321	1.65786	9.28238	-8.01362	0.000407136	0.00354834	0.0524255				EZ919756				EZ919756
1	62	194	GT_Af_Xhyb_EZ915510_34138	EZ915510	RNA	0.576812	1.49155	10.1663	8.00946	0.000408166	0.00355522	0.0494954				EZ915510				EZ915510
1	53	126	GT_Af_SP_EZ976527_92291	EZ976527	RNA	-0.584217	1.49923	8.98862	-8.00781	0.000408574	0.0035566	0.0483351	ras-related protein 2		GO:0005525,GO:0005622,GO:0030718,GO:0016020,GO:0007264,GO:0003924	EZ976527				EZ976527
1	110	166	GT_Af_SP_EZ924032_213231	EZ924032	RNA	0.592417	1.50777	7.67502	8.0059	0.000409049	0.0035566	0.0469886				EZ924032				EZ924032
1	1	213	GT_Af_Xhyb_EZ930759_146935	EZ930759	RNA	-0.569449	1.48396	12.7839	-8.00453	0.00040939	0.0035566	0.0460208				EZ930759				EZ930759
1	4	241	GT_Af_SP_EZ920750_207232	EZ920750	RNA	0.574449	1.48911	8.28542	8.00441	0.000409419	0.0035566	0.0459396	brain chitinase and chia	EC:3.2.1.14	GO:0005975,GO:0004568,GO:0043169,GO:0006032	EZ920750				EZ920750
1	14	172	GT_Af_Xhyb_EZ922829_113502	EZ922829	RNA	-0.573985	1.48863	8.13802	-8.00398	0.000409526	0.0035566	0.0456363	glucose dehydrogenase		GO:0050660,GO:0016614,GO:0006066	EZ922829				EZ922829
1	5	184	GT_Af_Xhyb_EZ920153_110559	EZ920153	RNA	0.575105	1.48979	10.2292	8.00223	0.000409963	0.00355756	0.0443999				EZ920153				EZ920153
1	42	74	GT_Af_SP_EZ917974_43940	EZ917974	RNA	0.572497	1.48709	11.6161	8.00036	0.000410428	0.00355816	0.0430861				EZ917974				EZ917974
1	162	10	GT_Af_SP_EZ917414_98365	EZ917414	RNA	0.584768	1.4998	8.57164	7.99526	0.000411703	0.00356713	0.0394874				EZ917414				EZ917414
1	3	22	GT_Af_SP_EZ967289_41692	EZ967289	RNA	-0.591797	1.50712	10.3584	-7.99233	0.000412436	0.00357138	0.0374259				EZ967289				EZ967289
1	166	183	GT_Af_SP_EZ977193_307514	EZ977193	RNA	-0.568585	1.48307	8.57342	-7.9911	0.000412745	0.00357197	0.0365571	histone-lysine n-methyltransferase	EC:2.1.1.43	GO:0018024,GO:0090304,GO:0016571,GO:0005694,GO:0022402	EZ977193				EZ977193
1	137	201	GT_Af_Xhyb_EZ924346_91121	EZ924346	RNA	-0.570571	1.48511	10.0112	-7.98828	0.000413455	0.00357602	0.0345634				EZ924346				EZ924346
1	13	122	GT_Af_SP_EZ973441_48641	EZ973441	RNA	-0.69377	1.6175	13.2721	-7.9827	0.00041486	0.00358608	0.0306282	activated protein kinase c receptor		GO:0016301,GO:0004872	EZ973441				EZ973441
1	66	169	GT_Af_SP_EZ979799_78956	EZ979799	RNA	-0.603911	1.51983	8.48312	-7.97903	0.000415788	0.003592	0.0280381	trna methyltransferase	EC:2.1.1.33	GO:0006400,GO:0008176,GO:0005634,GO:0000049	EZ979799				EZ979799
1	26	133	GT_Af_SP_EZ918477_266326	EZ918477	RNA	0.574978	1.48965	7.42941	7.97571	0.00041663	0.00359678	0.0256912				EZ918477				EZ918477
1	49	214	GT_Af_SP_EZ921442_215944	EZ921442	RNA	-0.612994	1.52943	9.6039	-7.97493	0.000416827	0.00359678	0.0251425				EZ921442				EZ921442
1	4	126	GT_Af_SP_EZ966204_1541	EZ966204	RNA	0.577029	1.49177	12.286	7.9727	0.000417396	0.00359959	0.0235601				EZ966204				EZ966204
1	33	155	GT_Af_Xhyb_EZ924993_256306	EZ924993	RNA	-0.774314	1.71038	9.37163	-7.97004	0.000418072	0.00360331	0.0216851				EZ924993				EZ924993
1	31	89	GT_Af_Xhyb_EZ927029_140025	EZ927029	RNA	-0.71107	1.63702	8.63335	-7.96168	0.000420209	0.00361962	0.0157706				EZ927029				EZ927029
1	93	234	GT_Af_SP_EZ919235_300162	EZ919235	RNA	-0.585466	1.50052	9.51622	-7.95212	0.000422668	0.00363869	0.00900352				EZ919235				EZ919235
1	91	132	GT_Af_SP_EZ977844_210225	EZ977844	RNA	-0.606938	1.52302	8.4183	-7.95116	0.000422917	0.00363871	0.0083198	isoform a		GO:0033036,GO:0051641,GO:0005737,GO:0003002,GO:0006996,GO:0007309	EZ977844				EZ977844
1	50	88	GT_Af_Xhyb_EZ920323_169927	EZ920323	RNA	-0.565162	1.47955	11.1891	-7.9482	0.000423683	0.00364265	0.00622236				EZ920323				EZ920323
1	34	147	GT_Af_SP_EZ974523_274092	EZ974523	RNA	-0.583045	1.49801	9.61961	-7.94749	0.000423867	0.00364265	0.00571765				EZ974523				EZ974523
1	99	250	GT_Af_Xhyb_EZ917020_287068	EZ917020	RNA	1.22782	2.34213	9.16265	7.94633	0.000424167	0.0036431	0.00489904				EZ917020				EZ917020
1	125	228	GT_Af_SP_EZ979280_114844	EZ979280	RNA	-0.684342	1.60697	9.6115	-7.942	0.000425291	0.00364723	0.00182973	serine protease	EC:3.4.21	GO:0004252,GO:0006508	EZ979280				EZ979280
1	51	70	GT_Af_Xhyb_EZ925257_124747	EZ925257	RNA	-0.606356	1.52241	12.7219	-7.94184	0.000425333	0.00364723	0.00171405				EZ925257				EZ925257
1	51	237	GT_Af_SP_EZ973914_168307	EZ973914	RNA	-0.604111	1.52004	9.33539	-7.94163	0.000425387	0.00364723	0.00156723				EZ973914				EZ973914
1	122	54	GT_Af_SP_EZ922739_211171	EZ922739	RNA	0.630005	1.54757	9.49548	7.93984	0.000425854	0.00364912	0.000293305				EZ922739				EZ922739
1	143	237	GT_Af_SP_EZ978424_171594	EZ978424	RNA	0.566231	1.48065	7.23983	7.93887	0.000426106	0.00364916	-0.000391054	borealin- isoform b		GO:0007049,GO:0044424	EZ978424				EZ978424
1	24	63	GT_Af_SP_EZ974172_320565	EZ974172	RNA	0.564366	1.47874	9.78784	7.93659	0.000426701	0.00365214	-0.00200891	ubiquitin-related modifier 1-like protein	EC:3.4.21	GO:0005737,GO:0004252,GO:0019941,GO:0005576,GO:0008033	EZ974172				EZ974172
1	15	138	GT_Af_SP_EZ977656_2701	EZ977656	RNA	-0.71683	1.64357	9.20377	-7.92582	0.000429523	0.00367418	-0.00965615	protein misato-like		GO:0008283,GO:0043066,GO:0000166	EZ977656				EZ977656
1	144	252	GT_Af_SP_EZ978998_212711	EZ978998	RNA	-0.672475	1.59381	9.09045	-7.9225	0.000430398	0.00367953	-0.0120154	transcription termination factor 2		GO:0006353,GO:0003677,GO:0005524,GO:0004386,GO:0008094	EZ978998				EZ978998
1	115	59	GT_Af_SP_EZ978504_118421	EZ978504	RNA	0.571461	1.48603	10.5774	7.9157	0.000432198	0.00369215	-0.0168561	integrin-linked protein kinase-like	EC:2.7.11,EC:2.7.10	GO:0006468,GO:0007016,GO:0004674,GO:0007229,GO:0007160,GO:0004713,GO:0005524,GO:0005925,GO:0009966,GO:0007475,GO:0016203	EZ978504				EZ978504
1	13	61	GT_Af_SP_EZ974728_237149	EZ974728	RNA	-0.567023	1.48146	8.71497	-7.91504	0.000432373	0.00369215	-0.0173266	rps6-p70-protein partial	EC:2.7.11	GO:0030307,GO:0008340,GO:0005840,GO:0040007,GO:0030536,GO:0004711,GO:0040018,GO:0006974,GO:0006911,GO:0046622,GO:0006468,GO:0007015,GO:0045793,GO:0007165,GO:0006914,GO:0048477,GO:0005524,GO:0007584	EZ974728				EZ974728
1	107	63	GT_Af_SP_EZ979996_291354	EZ979996	RNA	0.668373	1.58928	7.63329	7.87171	0.000444045	0.00374426	-0.0190555	sulfotransferase		GO:0008146	EZ979996				EZ979996
1	118	71	GT_Af_SP_EZ916480_50275	EZ916480	RNA	0.71134	1.63732	8.90178	7.911	0.000433445	0.00369606	-0.020197				EZ916480				EZ916480
1	2	137	GT_Af_Xhyb_EZ920525_321145	EZ920525	RNA	-0.565497	1.4799	8.06882	-7.91017	0.000433664	0.00369606	-0.0207848				EZ920525				EZ920525
1	76	157	GT_Af_SP_EZ975809_190964	EZ975809	RNA	-0.768546	1.70355	11.3611	-7.90989	0.000433741	0.00369606	-0.0209906	dendritic cell protein		GO:0007030,GO:0005794,GO:0003743,GO:0009306,GO:0005829,GO:0006412,GO:0003824	EZ975809				EZ975809
1	165	253	GT_Af_Xhyb_EZ917406_296714	EZ917406	RNA	-0.608644	1.52483	7.88266	-7.90877	0.000434039	0.00369606	-0.021785				EZ917406				EZ917406
1	15	72	GT_Af_SP_EZ919153_300252	EZ919153	RNA	-0.591788	1.50711	10.6298	-7.90861	0.000434081	0.00369606	-0.0218978				EZ919153				EZ919153
1	108	114	GT_Af_SP_EZ916348_159233	EZ916348	RNA	-0.570324	1.48486	13.6968	-7.90071	0.000436191	0.00371189	-0.0275222	thymus-specific serine protease		GO:0008236,GO:0006508	EZ916348				EZ916348
1	21	101	GT_Af_SP_EZ971127_54846	EZ971127	RNA	-0.610033	1.52629	9.0859	-7.89901	0.000436647	0.00371196	-0.0287347	serine collagenase 1		GO:0008233	EZ971127				EZ971127
1	77	262	GT_Af_SP_EZ978668_57086	EZ978668	RNA	0.577304	1.49206	8.51592	7.89881	0.000436702	0.00371196	-0.0288794	chitooligosaccharidolytic beta-n-acetylglucosaminidase		GO:0005975,GO:0005886,GO:0016231,GO:0043169	EZ978668				EZ978668
1	97	256	GT_Af_SP_EZ925392_111899	EZ925392	RNA	-0.567998	1.48247	8.88805	-7.89324	0.000438198	0.00372133	-0.032846				EZ925392				EZ925392
1	8	242	GT_Af_SP_EZ966362_95216	EZ966362	RNA	0.648676	1.56773	8.50945	7.8921	0.000438507	0.00372133	-0.0336635				EZ966362				EZ966362
1	61	130	GT_Af_SP_EZ974398_51011	EZ974398	RNA	-0.615764	1.53237	8.264	-7.89191	0.000438558	0.00372133	-0.0337988				EZ974398				EZ974398
1	76	151	GT_Af_SP_EZ977016_115978	EZ977016	RNA	0.812352	1.75607	9.70566	7.89084	0.000438846	0.00372163	-0.0345601	sorbitol dehydrogenase	EC:1.1.1.14	GO:0008270,GO:0003939,GO:0055114	EZ977016				EZ977016
1	65	143	GT_Af_SP_EZ966638_264162	EZ966638	RNA	-0.789484	1.72846	9.46217	-7.8899	0.0004391	0.00372165	-0.0352313	laminin a		GO:0007417,GO:0030155,GO:0009888,GO:0044763,GO:0045995,GO:0005606,GO:0009887,GO:0030334,GO:0005102,GO:0007155,GO:0040011,GO:0016043,GO:0009605	EZ966638				EZ966638
1	18	110	GT_Af_Xhyb_EZ927094_146565	EZ923302	RNA	-0.598053	1.51367	8.67258	-7.88511	0.000440396	0.00373026	-0.0386491				EZ923302				EZ923302
1	74	155	GT_Af_SP_EZ970965_157323	EZ970965	RNA	0.561545	1.47585	8.6814	7.88429	0.000440619	0.00373026	-0.0392376				EZ970965				EZ970965
1	117	69	GT_Af_Xhyb_EZ917628_266486	EZ917628	RNA	-0.58651	1.50161	8.9663	-7.87842	0.000442214	0.00373974	-0.0434286				EZ917628				EZ917628
1	97	178	GT_Af_Xhyb_EZ924915_264782	EZ924915	RNA	-0.597977	1.51359	12.5754	-7.8783	0.000442245	0.00373974	-0.0435102				EZ924915				EZ924915
1	69	154	GT_Af_Xhyb_EZ930932_97765	EZ930932	RNA	-0.561213	1.47551	14.5326	-7.87442	0.000443304	0.00374426	-0.0462838	atp synthase subunit mitochondrial-like		GO:0045261,GO:0015986,GO:0046961,GO:0046933	EZ930932				EZ930932
1	148	229	GT_Af_SP_EZ966326_228849	EZ966326	RNA	-0.584938	1.49997	9.35413	-7.87323	0.00044363	0.00374426	-0.047137	adenosine kinase	EC:2.7.1.20	GO:0006166,GO:0004001	EZ966326				EZ966326
1	69	263	GT_Af_SP_EZ975203_297608	EZ975203	RNA	-0.646046	1.56487	9.32952	-7.87245	0.000443844	0.00374426	-0.0476948	nimrod b2		GO:0007498	EZ975203				EZ975203
1	69	62	GT_Af_SP_EZ975355_74855	EZ975355	RNA	-0.57263	1.48723	9.96193	-7.86802	0.000445057	0.00374852	-0.0508621	atp-dependent rna helicase ddx54		GO:0008026,GO:0003723,GO:0005524,GO:0005634	EZ975355				EZ975355
1	119	244	GT_Af_SP_EZ974273_208332	EZ974273	RNA	-0.693484	1.61718	12.1927	-7.86273	0.000446511	0.00375862	-0.0546456	acyl- -binding protein		GO:0000062,GO:0042049	EZ974273				EZ974273
1	69	65	GT_Af_SP_EZ976623_295154	EZ976623	RNA	-0.679164	1.60121	10.9054	-7.86026	0.000447191	0.00376221	-0.0564099	odorant-binding protein		GO:0005549,GO:0006810	EZ976623				EZ976623
1	112	106	GT_Af_SP_EZ919768_272072	EZ919768	RNA	-0.589544	1.50477	14.7749	-7.85546	0.000448519	0.00377123	-0.0598489				EZ919768				EZ919768
1	66	247	GT_Af_SP_EZ917811_38170	EZ917811	RNA	-0.712384	1.63851	10.8449	-7.85116	0.000449711	0.00377766	-0.0629283				EZ917811				EZ917811
1	99	212	GT_Af_Xhyb_EZ974955_302008	EZ974955	RNA	-0.599895	1.51561	10.2592	-7.85086	0.000449795	0.00377766	-0.063144	wd repeat-containing protein 3-like		GO:0006364,GO:0032040	EZ974955				EZ974955
1	168	23	GT_Af_SP_EZ916172_5781	EZ916172	RNA	-0.564954	1.47934	7.95476	-7.84977	0.000450097	0.00377806	-0.0639229				EZ916172				EZ916172
1	144	205	GT_Af_SP_EZ977390_204509	EZ977390	RNA	-0.585651	1.50072	8.15883	-7.84778	0.000450652	0.00378057	-0.065351				EZ977390				EZ977390
1	90	147	GT_Af_SP_EZ978649_171934	EZ978649	RNA	-0.590472	1.50574	7.91913	-7.84583	0.000451194	0.00378297	-0.066745	cellular retinaldehyde-binding protein		GO:0005622,GO:0006810,GO:0005215	EZ978649				EZ978649
1	47	90	GT_Af_Xhyb_EZ920564_47921	EZ920564	RNA	0.710066	1.63588	9.68504	7.83987	0.000452859	0.00379134	-0.0710185				EZ920564				EZ920564
1	52	130	GT_Af_Xhyb_EZ923081_149670	EZ923081	RNA	-0.650544	1.56976	10.4617	-7.83911	0.000453071	0.00379134	-0.0715619	acetoacetyl- thiolase		GO:0016747,GO:0008152	EZ923081				EZ923081
1	106	120	GT_Af_SP_EZ976311_204969	EZ976311	RNA	-0.561484	1.47579	11.4093	-7.83779	0.000453443	0.00379134	-0.0725123	signal sequence receptor beta		GO:0004872,GO:0005048,GO:0005811,GO:0006621,GO:0005786,GO:0016021,GO:0005783	EZ976311				EZ976311
1	127	195	GT_Af_SP_EZ968532_93545	EZ968532	RNA	-0.567059	1.4815	9.50596	-7.83749	0.000453527	0.00379134	-0.0727282	four way stop		GO:0061024,GO:0000916,GO:0007110,GO:0007111,GO:0017119,GO:0043147	EZ968532				EZ968532
1	49	40	GT_Af_SP_EZ975913_188844	EZ975913	RNA	0.605187	1.52118	10.6835	7.83662	0.000453769	0.00379134	-0.073348				EZ975913				EZ975913
1	109	71	GT_Af_SP_EZ978369_198134	EZ978369	RNA	-0.557222	1.47143	8.30091	-7.83616	0.000453901	0.00379134	-0.0736837	hormone receptor 4-like		GO:0008270,GO:0007552,GO:0040007,GO:0006355,GO:0043565,GO:0003707,GO:0035073,GO:0004879,GO:0030518,GO:0005634,GO:0006351	EZ978369				EZ978369
1	5	39	GT_Af_SP_EZ971406_216384	EZ971406	RNA	0.667063	1.58784	8.14236	7.83585	0.000453987	0.00379134	-0.0739041				EZ971406				EZ971406
1	14	89	GT_Af_SP_EZ975705_104989	EZ975705	RNA	0.558355	1.47259	9.76054	7.83055	0.00045548	0.00379977	-0.0777115	threonine dehydratase deaminase	EC:4.3.1.19	GO:0030170,GO:0016597,GO:0008152,GO:0004794	EZ975705				EZ975705
1	32	46	GT_Af_SP_EZ977638_250334	EZ977638	RNA	-0.6975	1.62169	10.5022	-7.83002	0.000455628	0.00379977	-0.07809	chloride channel protein 7		GO:0005247,GO:0055085,GO:0016021,GO:0006821	EZ977638				EZ977638
1	4	143	GT_Af_SP_EZ975039_107869	EZ975039	RNA	-0.574455	1.48911	10.6393	-7.82953	0.000455767	0.00379977	-0.0784422	dna-directed rna polymerases and iii subunit rpabc1-like	EC:2.7.7.6	GO:0003899,GO:0005665,GO:0003677,GO:0006366	EZ975039				EZ975039
1	139	157	GT_Af_SP_EZ967988_75737	EZ967988	RNA	-0.800919	1.74221	7.71677	-7.82633	0.000456671	0.00380516	-0.0807413	tep1		GO:0005615,GO:0005515,GO:0004866	EZ967988				EZ967988
1	159	62	GT_Af_SP_EZ918272_123452	EZ918272	RNA	-0.560118	1.47439	13.5346	-7.82003	0.000458456	0.00381552	-0.0852653	ferritin heavy chain-like protein		GO:0006879,GO:0016491,GO:0008199,GO:0006826,GO:0055114	EZ918272				EZ918272
1	159	44	GT_Af_Xhyb_EZ924613_207512	EZ924613	RNA	0.66462	1.58515	8.45711	7.81953	0.000458598	0.00381552	-0.0856261	cytochrome c oxidase subunit viia	EC:1.9.3.1	GO:0004129,GO:0005746	EZ924613				EZ924613
1	35	225	GT_Af_SP_EZ974587_260697	EZ974587	RNA	-0.659032	1.57902	8.89917	-7.81922	0.000458688	0.00381552	-0.0858526	mitochondrial carrier protein		GO:0005488,GO:0055085,GO:0006839,GO:0016021,GO:0005739	EZ974587				EZ974587
1	140	218	GT_Af_SP_EZ968652_66928	EZ968652	RNA	0.574068	1.48872	9.29525	7.81815	0.000458991	0.0038159	-0.0866199				EZ968652				EZ968652
1	95	121	GT_Af_SP_EZ920299_276725	EZ920299	RNA	-0.574096	1.48874	14.0024	-7.81702	0.000459313	0.00381619	-0.0874325				EZ920299				EZ920299
1	101	97	GT_Af_Xhyb_EZ918057_177658	EZ918057	RNA	-0.663786	1.58423	10.2182	-7.81506	0.000459871	0.00381619	-0.088841	ribosome-associated membrane protein		GO:0005840,GO:0005783,GO:0006464	EZ918057				EZ918057
1	87	69	GT_Af_SP_EZ975266_297841	EZ975266	RNA	0.690504	1.61385	10.8468	7.81472	0.000459968	0.00381619	-0.0890865				EZ975266				EZ975266
1	109	14	GT_Af_SP_EZ974830_1131	EZ974830	RNA	0.578609	1.49341	8.05581	7.8144	0.000460059	0.00381619	-0.0893146	chloride intracellular channel		GO:0008340,GO:0005509,GO:0008289,GO:0005254,GO:0006979	EZ974830				EZ974830
1	92	11	GT_Af_SP_EZ980055_201184	EZ980055	RNA	-0.555484	1.46966	7.83426	-7.81198	0.000460751	0.00381979	-0.0910593	synaptic vesicle protein		GO:0055085	EZ980055				EZ980055
1	9	171	GT_Af_SP_EZ977831_186716	EZ977831	RNA	-0.5857	1.50077	10.0294	-7.81024	0.000461249	0.00382178	-0.0923114	aldehyde dehydrogenase	EC:1.2.1.3	GO:0055114,GO:0004029	EZ977831				EZ977831
1	41	59	GT_Af_SP_EZ967329_11231	EZ967329	RNA	0.5585	1.47274	8.56203	7.80242	0.000463493	0.00383413	-0.0979419				EZ967329				EZ967329
1	142	150	GT_Af_SP_EZ973495_80216	EZ973495	RNA	0.61201	1.52839	8.81975	7.80213	0.000463577	0.00383413	-0.0981522	nadh-ubiquinone oxidoreductase subunit	EC:1.6.5.3	GO:0008137,GO:0005743,GO:0006120	EZ973495				EZ973495
1	26	206	GT_Af_Xhyb_EZ920305_55526	EZ920305	RNA	-0.581044	1.49593	8.98482	-7.80178	0.000463677	0.00383413	-0.0984005				EZ920305				EZ920305
1	85	6	GT_Af_SP_EZ967548_221418	EZ967548	RNA	-0.554747	1.46891	8.54789	-7.80142	0.000463779	0.00383413	-0.0986567				EZ967548				EZ967548
1	85	33	GT_Af_SP_EZ919550_200884	EZ919550	RNA	0.616512	1.53316	8.99995	7.79974	0.000464264	0.00383413	-0.0998679				EZ919550				EZ919550
1	131	65	GT_Af_SP_EZ975307_96256	EZ975307	RNA	0.620127	1.53701	10.346	7.79963	0.000464296	0.00383413	-0.0999477	40s ribosomal protein s3a	EC:3.1.2.15	GO:0006412,GO:0008017,GO:0005840,GO:0006511,GO:0004221,GO:0042742,GO:0003735,GO:0055090,GO:0004843,GO:0003700,GO:0016579,GO:0005634	EZ975307				EZ975307
1	3	56	GT_Af_SP_EZ920708_155510	EZ920708	RNA	-0.640012	1.55834	12.167	-7.79689	0.000465086	0.00383662	-0.101921				EZ920708				EZ920708
1	55	17	GT_Af_SP_EZ980074_72618	EZ980074	RNA	0.568433	1.48291	7.92997	7.79679	0.000465116	0.00383662	-0.101996				EZ980074				EZ980074
1	99	88	GT_Af_Xhyb_EZ918508_245129	EZ918508	RNA	0.748942	1.68056	8.68684	7.79484	0.000465681	0.00383914	-0.103404				EZ918508				EZ918508
1	123	173	GT_Af_Xhyb_EZ927615_144937	EZ932010	RNA	-0.554426	1.46858	10.7854	-7.79365	0.000466024	0.00383983	-0.104258				EZ932010				EZ932010
1	160	243	GT_Af_SP_EZ980127_40730	EZ980127	RNA	-0.55416	1.46831	8.93585	-7.78782	0.000467717	0.00385099	-0.108464	serine collagenase 1	EC:3.4.21	GO:0004252,GO:0006508	EZ980127				EZ980127
1	145	137	GT_Af_Xhyb_EZ915749_36141	EZ915749	RNA	-0.746238	1.67741	11.9315	-7.78561	0.000468361	0.00385099	-0.11006				EZ915749				EZ915749
1	2	217	GT_Af_Xhyb_EZ929473_142135	EZ929473	RNA	-0.568115	1.48259	8.60674	-7.78546	0.000468404	0.00385099	-0.110167				EZ929473				EZ929473
1	114	192	GT_Af_Xhyb_EZ915490_252429	EZ915490	RNA	-0.702211	1.627	11.8007	-7.7854	0.000468421	0.00385099	-0.110208				EZ915490				EZ915490
1	118	5	GT_Af_SP_EZ920557_15899	EZ920557	RNA	0.778793	1.71569	9.10917	7.78441	0.000468712	0.00385125	-0.110929				EZ920557				EZ920557
1	83	118	GT_Af_SP_EZ975647_18759	EZ975647	RNA	-0.621987	1.53899	9.65194	-7.78174	0.000469491	0.00385445	-0.112855				EZ975647				EZ975647
1	20	174	GT_Af_SP_EZ979035_283018	EZ979035	RNA	-0.561108	1.4754	8.47156	-7.78129	0.000469623	0.00385445	-0.113181	imd		GO:0006952,GO:0009617,GO:0006955,GO:0005515,GO:0007165	EZ979035				EZ979035
1	16	15	GT_Af_Xhyb_EZ930130_143707	EZ932200	RNA	-0.553882	1.46803	10.6892	-7.78005	0.000469984	0.00385528	-0.114074				EZ932200				EZ932200
1	151	197	GT_Af_Xhyb_EZ918740_311834	EZ918740	RNA	0.63435	1.55224	13.624	7.77765	0.000470687	0.0038589	-0.115806	nadh:ubiquinone dehydrogenase	EC:1.6.5.3	GO:0008137,GO:0005747,GO:0022900	EZ918740				EZ918740
1	55	44	GT_Af_SP_EZ979923_196812	EZ979923	RNA	-0.560239	1.47451	8.72706	-7.77521	0.000471403	0.00386263	-0.117571				EZ979923				EZ979923
1	114	14	GT_Af_SP_EZ919598_254728	EZ919598	RNA	0.555017	1.46919	7.75391	7.76874	0.000473308	0.00387421	-0.122247				EZ919598				EZ919598
1	67	77	GT_Af_Xhyb_EZ926921_43350	EZ926921	RNA	-0.592946	1.50832	12.9735	-7.76863	0.00047334	0.00387421	-0.122327				EZ926921				EZ926921
1	60	195	GT_Af_SP_EZ975029_34988	EZ975029	RNA	-0.665002	1.58557	8.97687	-7.76384	0.000474755	0.00388003	-0.12579	u3 small nucleolar ribonucleoprotein protein imp3		GO:0019843,GO:0030529	EZ975029				EZ975029
1	70	10	GT_Af_Xhyb_EZ917274_259907	EZ917274	RNA	0.557965	1.47219	9.58195	7.76346	0.000474869	0.00388003	-0.126068	cytochrome p450		GO:0046872,GO:0016491	EZ917274				EZ917274
1	36	189	GT_Af_SP_EZ966370_254858	EZ966370	RNA	-0.562325	1.47665	9.97569	-7.76307	0.000474983	0.00388003	-0.126347	isoform b	EC:6.3.5.7	GO:0050567	EZ966370				EZ966370
1	57	238	GT_Af_SP_EZ967916_186312	EZ967916	RNA	-0.554962	1.46913	7.78381	-7.76267	0.000475101	0.00388003	-0.126633				EZ967916				EZ967916
1	148	166	GT_Af_SP_EZ923040_108399	EZ923040	RNA	0.618072	1.53482	8.06503	7.75998	0.0004759	0.00388334	-0.128584	aael017460- partial	EC:3.4.15	GO:0016020,GO:0008237,GO:0008241,GO:0006508	EZ923040				EZ923040
1	15	20	GT_Af_SP_EZ976716_99761	EZ976716	RNA	-0.554725	1.46889	9.14451	-7.75954	0.00047603	0.00388334	-0.128901				EZ976716				EZ976716
1	17	246	GT_Af_SP_EZ976885_177068	EZ976885	RNA	-0.573927	1.48857	8.15882	-7.75819	0.000476431	0.00388446	-0.129876	trunk		GO:0005488,GO:0008595	EZ976885				EZ976885
1	28	188	GT_Af_Xhyb_EZ931878_144377	EZ928458	RNA	0.654085	1.57362	11.7324	7.75608	0.000477058	0.00388743	-0.131403				EZ928458				EZ928458
1	51	131	GT_Af_SP_EZ968840_285328	EZ968840	RNA	-0.681985	1.60435	7.59255	-7.75	0.000478873	0.00390008	-0.135808	seryl-trna synthetase	EC:6.1.1.11	GO:0004828,GO:0006434,GO:0005524,GO:0005737	EZ968840				EZ968840
1	128	264	GT_Af_SP_EZ917663_214764	EZ917663	RNA	-1.01319	2.01837	9.03757	-7.74892	0.000479198	0.00390058	-0.136596	fat- isoform b		GO:0005576,GO:0004867	EZ917663				EZ917663
1	25	156	GT_Af_Xhyb_EZ929440_121842	EZ929440	RNA	0.558617	1.47286	10.6083	7.7466	0.000479892	0.0039021	-0.138273				EZ929440				EZ929440
1	61	36	GT_Af_Xhyb_EZ932111_111199	EZ919135	RNA	-0.613064	1.5295	14.6557	-7.74653	0.000479913	0.0039021	-0.138325				EZ919135				EZ919135
1	61	187	GT_Af_SP_EZ970441_210691	EZ970441	RNA	0.551022	1.46512	8.72535	7.74476	0.000480446	0.00390428	-0.139611				EZ970441				EZ970441
1	47	67	GT_Af_SP_EZ976753_256626	EZ976753	RNA	-0.563177	1.47752	8.83442	-7.74254	0.000481113	0.00390672	-0.14122	histone-lysine n-methyltransferase setdb1	EC:2.1.1.43	GO:0000003,GO:0007275,GO:0018024,GO:0016571,GO:0010468,GO:0048856,GO:0005694,GO:0030154,GO:0005488	EZ976753				EZ976753
1	46	115	GT_Af_SP_EZ975713_76797	EZ975713	RNA	-0.578184	1.49297	8.38358	-7.74124	0.000481502	0.00390672	-0.142159				EZ975713				EZ975713
1	34	8	GT_Af_SP_EZ975902_246962	EZ975902	RNA	0.646566	1.56544	8.887	7.7403	0.000481786	0.00390672	-0.142842	pigment dispersing factor		GO:0005576,GO:0005179,GO:0009416	EZ975902				EZ975902
1	58	265	GT_Af_SP_EZ979385_275685	EZ979385	RNA	0.655235	1.57487	8.57417	7.7402	0.000481817	0.00390672	-0.142918	transmembrane protein 68-like		GO:0016746,GO:0016021,GO:0008152	EZ979385				EZ979385
1	16	59	GT_Af_SP_EZ974551_320411	EZ974551	RNA	0.604126	1.52006	8.23382	7.73937	0.000482067	0.00390672	-0.143518	cysteine-rich protein		GO:0008270	EZ974551				EZ974551
1	16	91	GT_Af_SP_EZ978624_2491	EZ978624	RNA	0.634373	1.55226	8.65008	7.73584	0.000483133	0.00391214	-0.146082				EZ978624				EZ978624
1	107	37	GT_Af_Xhyb_EZ973078_211681	EZ973078	RNA	0.626172	1.54346	9.10046	7.73341	0.000483867	0.00391214	-0.147843				EZ973078				EZ973078
1	82	161	GT_Af_SP_EZ977982_42262	EZ977982	RNA	0.567973	1.48244	9.06743	7.73323	0.000483922	0.00391214	-0.147975	calmodulin-like isoform 1		GO:0005509	EZ977982				EZ977982
1	25	70	GT_Af_SP_EZ979447_283358	EZ979447	RNA	-0.681139	1.60341	9.27231	-7.73304	0.00048398	0.00391214	-0.148113	atp-binding domain protein 3		GO:0034227,GO:0005524,GO:0016740,GO:0005829,GO:0002098,GO:0000049	EZ979447				EZ979447
1	2	169	GT_Af_SP_EZ915885_110059	EZ915885	RNA	0.55099	1.46509	11.1199	7.73278	0.000484058	0.00391214	-0.148299				EZ915885				EZ915885
1	135	82	GT_Af_Xhyb_EZ918230_268184	EZ918230	RNA	-0.554104	1.46826	10.417	-7.731	0.000484596	0.00391435	-0.149589				EZ918230				EZ918230
1	45	135	GT_Af_Xhyb_EZ921252_110449	EZ921252	RNA	0.56501	1.4794	10.4091	7.72271	0.000487121	0.00393208	-0.155616				EZ921252				EZ921252
1	22	165	GT_Af_SP_EZ923574_2651	EZ923574	RNA	0.629561	1.54709	11.2866	7.72126	0.000487563	0.00393208	-0.156669				EZ923574				EZ923574
1	126	133	GT_Af_Xhyb_EZ931400_141245	EZ932442	RNA	-0.759807	1.69326	12.314	-7.72117	0.000487589	0.00393208	-0.156731				EZ932442				EZ932442
1	168	130	GT_Af_SP_EZ966688_86709	EZ966688	RNA	0.549578	1.46366	9.57453	7.71139	0.000490588	0.00395274	-0.163844				EZ966688				EZ966688
1	66	155	GT_Af_Xhyb_EZ932722_140815	EZ928945	RNA	-0.548567	1.46263	11.95	-7.71108	0.000490685	0.00395274	-0.164073				EZ928945				EZ928945
1	134	71	GT_Af_Xhyb_EZ930994_140165	EZ932678	RNA	-0.552704	1.46683	12.6104	-7.70725	0.000491865	0.00395864	-0.166859				EZ932678				EZ932678
1	98	57	GT_Af_SP_EZ972285_102389	EZ972285	RNA	0.674139	1.59564	7.89788	7.70697	0.000491953	0.00395864	-0.167068				EZ972285				EZ972285
1	24	74	GT_Af_Xhyb_EZ920589_110529	EZ920589	RNA	0.550546	1.46464	10.1405	7.70504	0.000492549	0.00395938	-0.168471				EZ920589				EZ920589
1	148	162	GT_Af_Xhyb_EZ918920_195362	EZ918920	RNA	0.616583	1.53324	7.79225	7.70494	0.00049258	0.00395938	-0.168544				EZ918920				EZ918920
1	67	253	GT_Af_Xhyb_EZ926161_130918	EZ926161	RNA	0.574083	1.48873	7.4851	7.70137	0.000493686	0.00396611	-0.171146				EZ926161				EZ926161
1	145	123	GT_Af_Xhyb_EZ917803_309609	EZ917803	RNA	-0.724058	1.65182	10.4085	-7.69717	0.00049499	0.00397209	-0.174206	eukaryotic translation initiation factor 5a		GO:0003743,GO:0003746,GO:0006452,GO:0035071,GO:0045905,GO:0043022,GO:0045901,GO:0008612,GO:0005737	EZ917803				EZ917803
1	71	77	GT_Af_SP_EZ976639_204409	EZ976639	RNA	0.558166	1.4724	10.9008	7.69672	0.000495129	0.00397209	-0.174533				EZ976639				EZ976639
1	79	234	GT_Af_SP_EZ978784_59244	EZ978784	RNA	-0.557544	1.47176	8.30091	-7.69637	0.000495236	0.00397209	-0.174783				EZ978784				EZ978784
1	56	46	GT_Af_SP_EZ973654_98401	EZ973654	RNA	-0.558089	1.47232	12.6799	-7.69218	0.000496544	0.00398042	-0.177842				EZ973654				EZ973654
1	30	12	GT_Af_Xhyb_EZ915771_287168	EZ915771	RNA	0.570363	1.4849	11.2009	7.69124	0.000496837	0.00398061	-0.178526	tetraspanin 29fb		GO:0016021	EZ915771				EZ915771
1	84	208	GT_Af_SP_EZ922564_18139	EZ922564	RNA	0.581915	1.49683	8.0963	7.68965	0.000497335	0.00398245	-0.179688				EZ922564				EZ922564
1	129	188	GT_Af_SP_EZ916350_158753	EZ916350	RNA	-0.657486	1.57733	12.4124	-7.67689	0.000501343	0.00401238	-0.189001				EZ916350				EZ916350
1	145	84	GT_Af_SP_EZ977357_64896	EZ977357	RNA	-0.557566	1.47178	10.0393	-7.67443	0.000502122	0.00401435	-0.190801				EZ977357				EZ977357
1	66	242	GT_Af_SP_EZ973900_284958	EZ973900	RNA	-0.565038	1.47943	8.25925	-7.67439	0.000502133	0.00401435	-0.190826	pantothenate kinase	EC:2.7.1.33	GO:0007067,GO:0015937,GO:0007283,GO:0005737,GO:0061024,GO:0005819,GO:0007059,GO:0070328,GO:0048477,GO:0004594,GO:0005886,GO:0007126,GO:0005524,GO:0007476,GO:0000910	EZ973900				EZ973900
1	153	160	GT_Af_Xhyb_EZ973583_31988	EZ973583	RNA	0.577313	1.49207	13.3118	7.67295	0.000502591	0.0040152	-0.191884	mitochondrial nadh dehydrogenase fe-s protein	EC:1.6.99.3	GO:0005747,GO:0006120,GO:0003954	EZ973583				EZ973583
1	52	136	GT_Af_SP_EZ976986_184082	EZ976986	RNA	0.54861	1.46268	10.428	7.67212	0.000502852	0.0040152	-0.192486	cytochrome p450		GO:0020037,GO:0004497,GO:0005506,GO:0009055,GO:0055114	EZ976986				EZ976986
1	129	254	GT_Af_SP_EZ974278_71572	EZ974278	RNA	-0.605383	1.52138	11.6796	-7.67131	0.000503109	0.0040152	-0.19308	bifunctional protein fold		GO:0005488,GO:0009396,GO:0003824	EZ974278				EZ974278
1	4	138	GT_Af_SP_EZ974424_317229	EZ974424	RNA	-0.860337	1.81546	8.86406	-7.67002	0.000503518	0.0040152	-0.194022	alanine-glyoxylate aminotransferase	EC:2.6.1.44	GO:0030170,GO:0008453	EZ974424				EZ974424
1	5	212	GT_Af_SP_EZ979478_15108	EZ979478	RNA	-0.563823	1.47818	9.01233	-7.66977	0.000503597	0.0040152	-0.194204	cdk-activating kinase assembly factor mat1		GO:0008270,GO:0007049,GO:0006367,GO:0005515,GO:0016301,GO:0005675	EZ979478				EZ979478
1	157	227	GT_Af_Xhyb_EZ920083_75035	EZ920083	RNA	-0.645745	1.56455	11.5711	-7.66766	0.000504268	0.00401564	-0.195748				EZ920083				EZ920083
1	64	152	GT_Af_SP_EZ976540_219488	EZ976540	RNA	-0.563542	1.47789	9.93696	-7.66739	0.000504354	0.00401564	-0.195947	fk506-binding protein 2	EC:5.2.1.8	GO:0006457,GO:0005528,GO:0005515,GO:0019898,GO:0005783,GO:0003755	EZ976540				EZ976540
1	15	90	GT_Af_SP_EZ977678_264102	EZ977678	RNA	-0.622795	1.53986	10.6356	-7.66672	0.000504567	0.00401564	-0.196437	signal recognition particle receptor beta		GO:0010507,GO:0035293,GO:0007040,GO:0005488,GO:0030968	EZ977678				EZ977678
1	6	186	GT_Af_Xhyb_EZ926439_248034	EZ926439	RNA	-0.548869	1.46294	10.8413	-7.66513	0.000505072	0.00401564	-0.197597				EZ926439				EZ926439
1	54	231	GT_Af_SP_EZ919641_315292	EZ919641	RNA	0.567479	1.48193	9.15956	7.66481	0.000505176	0.00401564	-0.197836				EZ919641				EZ919641
1	39	232	GT_Af_SP_EZ921543_282715	EZ921543	RNA	-0.666818	1.58757	7.75034	-7.66447	0.000505282	0.00401564	-0.198078				EZ921543				EZ921543
1	140	222	GT_Af_Xhyb_EZ916328_9131	EZ916328	RNA	0.562179	1.4765	14.5211	7.66169	0.000506171	0.00402056	-0.200119	cytochrome oxidase subunit i		GO:0044763,GO:0046914,GO:0016491,GO:0009055,GO:0044425,GO:0005739,GO:0055114,GO:0006091	EZ916328				EZ916328
1	129	173	GT_Af_SP_EZ977336_258927	EZ977336	RNA	0.624804	1.542	8.66535	7.65929	0.000506938	0.00402449	-0.201876	aprataxin isoform e		GO:0009987,GO:0043229,GO:0003676,GO:0033699,GO:0006950	EZ977336				EZ977336
1	147	210	GT_Af_SP_EZ975123_75967	EZ975123	RNA	0.566437	1.48086	9.38742	7.65061	0.000509723	0.00404353	-0.208231	cytochrome c-type heme lyase	EC:4.4.1.17	GO:0005743,GO:0004408,GO:0018063	EZ975123				EZ975123
1	152	36	GT_Af_Xhyb_EZ919487_144537	EZ919487	RNA	-0.548358	1.46242	10.5999	-7.64978	0.000509989	0.00404353	-0.208835				EZ919487				EZ919487
1	54	126	GT_Af_SP_EZ974545_274452	EZ974545	RNA	-0.778142	1.71492	9.78506	-7.64926	0.000510158	0.00404353	-0.20922	importin alpha		GO:0007067,GO:0000059,GO:0048542,GO:0015629,GO:0008283,GO:0042332,GO:0032183,GO:0005737,GO:0008320,GO:0007291,GO:0007303,GO:0005643,GO:0006607,GO:0007475,GO:0007301,GO:0005811	EZ974545				EZ974545
1	43	244	GT_Af_Xhyb_EZ922997_259937	EZ922997	RNA	0.678116	1.60005	8.85529	7.64731	0.000510788	0.00404401	-0.210651				EZ922997				EZ922997
1	116	244	GT_Af_SP_EZ978858_253768	EZ978858	RNA	0.622103	1.53912	10.0002	7.64646	0.000511059	0.00404401	-0.211268	agap010327 protein	EC:2.7.11	GO:0007498,GO:0004702,GO:0006468,GO:0005524	EZ978858				EZ978858
1	129	182	GT_Af_SP_EZ966663_115624	EZ966663	RNA	0.633918	1.55177	8.44619	7.64572	0.000511301	0.00404401	-0.211817				EZ966663				EZ966663
1	66	257	GT_Af_SP_EZ974292_70592	EZ974292	RNA	-0.543708	1.45771	8.03095	-7.64568	0.000511312	0.00404401	-0.211842	fk506-binding protein		GO:0006457,GO:0051924,GO:0007422,GO:0005515,GO:0050908,GO:0016027	EZ974292				EZ974292
1	50	39	GT_Af_SP_EZ974043_198044	EZ974043	RNA	-0.602708	1.51856	8.68863	-7.64256	0.000512321	0.00404983	-0.214129	glutamine synthetase 2 (glutamate-amonia ligase)	EC:1.4,EC:6.3.1.2	GO:0004356,GO:0015930,GO:0005811,GO:0005739,GO:0006542	EZ974043				EZ974043
1	121	265	GT_Af_SP_EZ978619_216704	EZ978619	RNA	0.664966	1.58553	8.50023	7.64157	0.000512643	0.00405016	-0.214857	wnt inhibitory factor 1 precursor	EC:2.7.10	GO:0016055,GO:0007224,GO:0005515,GO:0004713,GO:0050821,GO:0005578	EZ978619				EZ978619
1	2	232	GT_Af_SP_EZ978285_158433	EZ978285	RNA	-0.603727	1.51964	9.33017	-7.63901	0.000513473	0.00405016	-0.216734	gamma glutamyl transpeptidases	EC:2.3.2.2	GO:0003840	EZ978285				EZ978285
1	29	11	GT_Af_Xhyb_EZ930420_267382	EZ930420	RNA	-0.544574	1.45859	9.20541	-7.6388	0.00051354	0.00405016	-0.216886				EZ930420				EZ930420
1	91	184	GT_Af_SP_EZ966404_173969	EZ966404	RNA	0.553336	1.46748	7.48212	7.63833	0.000513693	0.00405016	-0.21723				EZ966404				EZ966404
1	135	2	GT_Af_SP_EZ924482_30992	EZ924482	RNA	0.573487	1.48812	8.94271	7.63821	0.000513732	0.00405016	-0.217319				EZ924482				EZ924482
1	51	57	GT_Af_SP_EZ919415_306177	EZ919415	RNA	0.545024	1.45904	8.83628	7.63554	0.000514601	0.0040534	-0.219281				EZ919415				EZ919415
1	68	65	GT_Af_Xhyb_EZ932966_135902	EZ927600	RNA	-0.576234	1.49095	11.6354	-7.63497	0.000514788	0.0040534	-0.219701				EZ927600				EZ927600
1	132	123	GT_Af_SP_EZ966788_2949	EZ966788	RNA	0.565194	1.47959	10.5969	7.63442	0.000514965	0.0040534	-0.2201				EZ966788				EZ966788
1	70	175	GT_Af_SP_EZ977776_174689	EZ977776	RNA	-0.643761	1.5624	8.39732	-7.62926	0.000516652	0.00406451	-0.223894	deoxyribodipyrimidine photo-lyase	EC:4.1.99.3	GO:0006281,GO:0003904	EZ977776				EZ977776
1	37	116	GT_Af_SP_EZ976513_59594	EZ976513	RNA	-0.578115	1.4929	7.82465	-7.62165	0.000519146	0.00408196	-0.229481	isoform b		GO:0017118,GO:0009249	EZ976513				EZ976513
1	40	36	GT_Af_SP_EZ917354_260427	EZ917354	RNA	-0.704067	1.62909	14.7597	-7.61933	0.000519912	0.00408582	-0.231192				EZ917354				EZ917354
1	24	184	GT_Af_SP_EZ974376_206672	EZ974376	RNA	-0.654601	1.57418	11.1754	-7.61217	0.000522276	0.0041012	-0.236455	mannose-p-dolichol utilization defect 1 protein		GO:0016021,GO:0006486	EZ974376				EZ974376
1	65	228	GT_Af_SP_EZ974755_243159	EZ974755	RNA	-0.583362	1.49834	9.12924	-7.61173	0.000522424	0.0041012	-0.236784	tis11 isoform b		GO:0003677,GO:0016246,GO:0005634,GO:0008270	EZ974755				EZ974755
1	161	81	GT_Af_SP_EZ980420_230459	EZ980420	RNA	0.644634	1.56334	9.31798	7.60751	0.000523824	0.00411	-0.239888	neither inactivation nor afterpotential protein g-like		GO:0006066,GO:0050660,GO:0001523,GO:0046154,GO:0006810,GO:0007601,GO:0016614	EZ980420				EZ980420
1	142	137	GT_Af_SP_EZ916387_322077	EZ916387	RNA	1.10807	2.15558	9.45711	7.60522	0.000524586	0.00411044	-0.241573				EZ916387				EZ916387
1	114	91	GT_Af_SP_EZ973386_285558	EZ973386	RNA	-0.659793	1.57986	14.1892	-7.60516	0.000524605	0.00411044	-0.241615	elongation factor 2		GO:0000022,GO:0005829,GO:0003746,GO:0006414,GO:0003924,GO:0005811,GO:0005525	EZ973386				EZ973386
1	43	151	GT_Af_SP_EZ974817_11488	EZ974817	RNA	-0.583404	1.49838	9.6412	-7.60484	0.000524714	0.00411044	-0.241856	tubulin beta chain		GO:0007411,GO:0005874,GO:0045298,GO:0009416,GO:0007507,GO:0051258,GO:0030537,GO:0007018,GO:0003924,GO:0005200,GO:0005525	EZ974817				EZ974817
1	4	194	GT_Af_SP_EZ974290_287638	EZ974290	RNA	-0.655582	1.57525	10.9608	-7.60378	0.000525065	0.00411101	-0.242632	elongation factor 1 delta		GO:0003746,GO:0005853,GO:0006414	EZ974290				EZ974290
1	148	172	GT_Af_SP_EZ974436_46302	EZ974436	RNA	-0.613186	1.52963	8.29857	-7.59934	0.000526547	0.00412044	-0.245903	trna methyltransferase	EC:2.1.1	GO:0008175,GO:0006400,GO:0006555	EZ974436				EZ974436
1	49	261	GT_Af_Xhyb_EZ926608_274472	EZ926608	RNA	-0.543485	1.45749	10.0979	-7.59716	0.000527277	0.00412397	-0.24751				EZ926608				EZ926608
1	27	16	GT_Af_SP_EZ925036_239069	EZ925036	RNA	0.540123	1.4541	8.82161	7.59616	0.000527613	0.00412441	-0.248248				EZ925036				EZ925036
1	27	113	GT_Af_SP_EZ924823_53644	EZ924823	RNA	0.629121	1.54662	8.9451	7.594	0.000528339	0.00412673	-0.249844				EZ924823				EZ924823
1	119	161	GT_Af_SP_EZ980232_7175	EZ980232	RNA	-0.62881	1.54629	8.11593	-7.59362	0.000528467	0.00412673	-0.250125	isoform a		GO:0016787	EZ980232				EZ980232
1	77	17	GT_Af_SP_EZ973493_78936	EZ973493	RNA	0.59093	1.50622	13.7471	7.59195	0.000529028	0.00412893	-0.251355	enolase	EC:4.2.1.11	GO:0006096,GO:0000015,GO:0005811,GO:0004634,GO:0000287	EZ973493				EZ973493
1	11	250	GT_Af_Xhyb_EZ929082_142785	EZ929864	RNA	-0.540556	1.45453	10.5279	-7.59024	0.000529604	0.00413124	-0.252617				EZ929864				EZ929864
1	142	100	GT_Af_Xhyb_EZ932376_143055	EZ932376	RNA	-0.549466	1.46354	12.4935	-7.58717	0.000530638	0.00413713	-0.254881				EZ932376				EZ932376
1	10	11	GT_Af_SP_EZ974761_63309	EZ974761	RNA	-0.649309	1.56842	9.80469	-7.58608	0.000531006	0.00413782	-0.255686				EZ974761				EZ974761
1	106	98	GT_Af_Xhyb_EZ932817_134104	EZ932817	RNA	0.598133	1.51376	10.34	7.58515	0.000531319	0.00413808	-0.256369				EZ932817				EZ932817
1	131	48	GT_Af_Xhyb_EZ924500_187984	EZ924500	RNA	0.539301	1.45327	9.86571	7.57993	0.000533087	0.00414966	-0.260223				EZ924500				EZ924500
1	46	265	GT_Af_SP_EZ976596_176948	EZ976596	RNA	-0.541868	1.45586	10.6406	-7.57618	0.000534365	0.00415742	-0.263	histidine triad protein member		GO:0000290,GO:0005515,GO:0016787	EZ976596				EZ976596
1	12	121	GT_Af_SP_EZ976283_108919	EZ976283	RNA	-0.593597	1.509	10.4207	-7.56361	0.00053866	0.00418864	-0.272289	phenylalanyl-trna synthetase alpha chain	EC:6.1.1.20	GO:0009328,GO:0006432,GO:0005524,GO:0004826,GO:0000049	EZ976283				EZ976283
1	119	234	GT_Af_Xhyb_EZ916569_118071	EZ916569	RNA	-0.575363	1.49005	13.0216	-7.56172	0.00053931	0.00419023	-0.273688				EZ916569				EZ916569
1	6	162	GT_Af_SP_EZ973635_39787	EZ973635	RNA	0.549369	1.46345	10.9635	7.56095	0.000539577	0.00419023	-0.274262	cytochrome p450 4g15		GO:0020037,GO:0016020,GO:0006694,GO:0004497,GO:0005506,GO:0009055,GO:0055114	EZ973635				EZ973635
1	75	246	GT_Af_SP_EZ976691_87278	EZ976691	RNA	-0.665445	1.58606	8.88974	-7.56055	0.000539715	0.00419023	-0.274558	thymidylate synthase	EC:2.1.1.45	GO:0006231,GO:0004799	EZ976691				EZ976691
1	150	204	GT_Af_SP_EZ916478_89075	EZ916478	RNA	0.537721	1.45168	11.5629	7.55955	0.000540059	0.0041907	-0.275297				EZ916478				EZ916478
1	55	155	GT_Af_Xhyb_EZ921445_205129	EZ921445	RNA	-0.547081	1.46113	14.4561	-7.5561	0.000541249	0.00419773	-0.277851				EZ921445				EZ921445
1	102	158	GT_Af_Xhyb_EZ917497_316959	EZ917497	RNA	-0.704717	1.62983	9.74048	-7.55365	0.000542097	0.0042021	-0.279666				EZ917497				EZ917497
1	37	34	GT_Af_Xhyb_EZ931394_155230	EZ932801	RNA	0.570206	1.48474	7.25083	7.55194	0.00054269	0.0042025	-0.280934	pupal cuticle		GO:0042302	EZ932801				EZ932801
1	33	254	GT_Af_SP_EZ920287_255605	EZ920287	RNA	-0.552962	1.46709	7.42411	-7.55141	0.000542872	0.0042025	-0.281325				EZ920287				EZ920287
1	54	56	GT_Af_SP_EZ974733_182682	EZ974733	RNA	-0.599141	1.51481	9.82198	-7.55104	0.000543001	0.0042025	-0.281599	o-sialoglycoprotein endopeptidase	EC:3.4.24	GO:0004222,GO:0006508,GO:0008270	EZ974733				EZ974733
1	32	51	GT_Af_SP_EZ966943_321427	EZ966943	RNA	0.560913	1.4752	10.419	7.54507	0.000545078	0.00421637	-0.286029				EZ966943				EZ966943
1	156	256	GT_Af_SP_EZ918437_113042	EZ918437	RNA	0.57131	1.48587	9.75439	7.54248	0.000545979	0.00421965	-0.287945				EZ918437				EZ918437
1	126	79	GT_Af_Xhyb_EZ918821_149408	EZ918821	RNA	-0.53653	1.45048	8.75886	-7.54215	0.000546097	0.00421965	-0.288195				EZ918821				EZ918821
1	27	91	GT_Af_SP_EZ920851_43690	EZ920851	RNA	0.984345	1.97842	9.08092	7.54118	0.000546433	0.00421965	-0.288909				EZ920851				EZ920851
1	89	198	GT_Af_SP_EZ975740_238609	EZ975740	RNA	0.560761	1.47505	9.485	7.54058	0.000546642	0.00421965	-0.289354				EZ975740				EZ975740
1	119	221	GT_Af_Xhyb_DQ910362_62390	EZ917294	RNA	-0.658892	1.57887	14.4224	-7.5396	0.000546987	0.0042201	-0.290085	ribosomal protein s20		GO:0003735,GO:0005811,GO:0015935,GO:0006412	EZ917294				EZ917294
1	91	24	GT_Af_SP_EZ977514_4511	EZ977514	RNA	-0.554492	1.46865	8.47619	-7.53642	0.000548099	0.00422648	-0.292441	mitochondrial ribosomal protein l16		GO:0005762,GO:0003735,GO:0006412,GO:0019843	EZ977514				EZ977514
1	95	61	GT_Af_SP_EZ976908_195372	EZ976908	RNA	-0.572324	1.48692	9.37496	-7.53488	0.000548642	0.00422846	-0.29359	dna-directed rna polymerase ii largest subunit	EC:2.7.7.6	GO:0003899,GO:0003677,GO:0006351,GO:0032549,GO:0005634,GO:0008270	EZ976908				EZ976908
1	139	263	GT_Af_SP_EZ918482_175789	EZ918482	RNA	-0.537532	1.45149	11.3051	-7.53274	0.000549392	0.00422947	-0.295175	40s ribosomal protein s19		GO:0032183,GO:0003735,GO:0005811,GO:0022627,GO:0006412	EZ918482				EZ918482
1	160	27	GT_Af_SP_EZ916204_44722	EZ916204	RNA	0.548848	1.46292	14.067	7.53217	0.000549592	0.00422947	-0.295598				EZ916204				EZ916204
1	81	59	GT_Af_SP_EZ974218_220208	EZ974218	RNA	0.53983	1.4538	12.6693	7.53206	0.00054963	0.00422947	-0.295678	pyruvate kinase	EC:2.7.1.40	GO:0006096,GO:0004743,GO:0005811,GO:0016310,GO:0030955,GO:0000287,GO:0005829	EZ974218				EZ974218
1	59	59	GT_Af_SP_EZ978900_92581	EZ978900	RNA	0.664143	1.58463	9.9046	7.53087	0.000550049	0.00422948	-0.296562	drosophila nna1 isoform e	EC:3.4.17	GO:0017076,GO:0006508,GO:0004181,GO:0008270	EZ978900				EZ978900
1	102	140	GT_Af_Xhyb_EZ924457_161624	EZ924457	RNA	-0.655611	1.57528	11.1388	-7.53043	0.000550204	0.00422948	-0.296888				EZ924457				EZ924457
1	112	89	GT_Af_SP_EZ975513_80409	EZ975513	RNA	-0.570282	1.48481	9.66906	-7.52813	0.000551016	0.00423022	-0.298599	uridine cytidine kinase i	EC:2.7.1.48	GO:0016773,GO:0004849,GO:0005524,GO:0008152,GO:0006911	EZ975513				EZ975513
1	144	122	GT_Af_Xhyb_EZ922324_73898	EZ922324	RNA	0.550744	1.46484	8.19245	7.52792	0.00055109	0.00423022	-0.298754				EZ922324				EZ922324
1	12	155	GT_Af_SP_EZ968021_721	EZ968021	RNA	0.573596	1.48823	8.91627	7.52773	0.000551159	0.00423022	-0.2989				EZ968021				EZ968021
1	50	99	GT_Af_SP_EZ978972_11718	EZ978972	RNA	0.535309	1.44925	8.15767	7.52641	0.000551625	0.0042316	-0.299879	ensangg00000019213 protein		GO:0020037,GO:0004497,GO:0005506,GO:0009055,GO:0055114	EZ978972				EZ978972
1	137	182	GT_Af_SP_EZ979115_66098	EZ979115	RNA	-0.623387	1.54049	8.57095	-7.52546	0.000551961	0.00423199	-0.300587				EZ979115				EZ979115
1	29	18	GT_Af_SP_EZ973919_50069	EZ973919	RNA	-0.651959	1.5713	10.6427	-7.52318	0.000552766	0.00423596	-0.302278	igf2 mrna binding protein		GO:0000166,GO:0003723	EZ973919				EZ973919
1	117	239	GT_Af_Xhyb_EZ932211_138975	EZ932211	RNA	-0.537705	1.45166	11.9318	-7.51978	0.000553973	0.00424151	-0.304807				EZ932211				EZ932211
1	23	161	GT_Af_SP_EZ973145_295664	EZ973145	RNA	0.769331	1.70448	8.51427	7.51952	0.000554063	0.00424151	-0.304997				EZ973145				EZ973145
1	82	266	GT_Af_SP_EZ978493_172644	EZ978493	RNA	0.570056	1.48458	6.93326	7.51826	0.000554514	0.00424276	-0.30594	voltage-gated potassium channel		GO:0008016,GO:0005488,GO:0008345,GO:0001508,GO:0006813,GO:0008076,GO:0060025,GO:0005251	EZ978493				EZ978493
1	126	239	GT_Af_SP_EZ920814_266682	EZ920814	RNA	-0.696247	1.62028	10.4072	-7.5173	0.000554855	0.00424318	-0.306653				EZ920814				EZ920814
1	16	47	GT_Af_Xhyb_EZ918473_322397	EZ918473	RNA	0.568571	1.48305	9.89491	7.51344	0.00055623	0.00425121	-0.309525				EZ918473				EZ918473
1	99	152	GT_Af_Xhyb_EZ925580_220028	EZ925580	RNA	0.534749	1.44869	10.1366	7.51274	0.000556481	0.00425121	-0.310048				EZ925580				EZ925580
1	30	109	GT_Af_SP_EZ919201_102549	EZ919201	RNA	1.0488	2.06881	14.6156	7.50715	0.000558479	0.00426295	-0.314207				EZ919201				EZ919201
1	17	138	GT_Af_Xhyb_EZ923160_254918	EZ923160	RNA	-0.53377	1.44771	10.8839	-7.50683	0.000558593	0.00426295	-0.314444				EZ923160				EZ923160
1	9	56	GT_Af_Xhyb_EZ922079_141145	EZ922079	RNA	-0.54913	1.4632	10.653	-7.50487	0.000559297	0.00426429	-0.315905				EZ922079				EZ922079
1	23	143	GT_Af_SP_EZ975359_116513	EZ975359	RNA	-0.819294	1.76454	8.68676	-7.50408	0.000559582	0.00426429	-0.316495				EZ975359				EZ975359
1	55	131	GT_Af_SP_EZ978525_102529	EZ978525	RNA	0.534139	1.44808	9.65208	7.50325	0.000559878	0.00426429	-0.317109	drop dead		GO:0022600,GO:0040003,GO:0030421,GO:0016021,GO:0048477,GO:0009651	EZ978525				EZ978525
1	49	111	GT_Af_SP_EZ916468_128023	EZ916468	RNA	0.551613	1.46572	13.0772	7.50285	0.000560025	0.00426429	-0.317413				EZ916468				EZ916468
1	7	76	GT_Af_SP_EZ924917_275452	EZ924917	RNA	-0.569244	1.48375	8.12804	-7.50233	0.000560211	0.00426429	-0.317798				EZ924917				EZ924917
1	96	180	GT_Af_Xhyb_EZ921472_121752	EZ921472	RNA	0.53666	1.45061	10.1481	7.50008	0.000561022	0.00426827	-0.319476				EZ921472				EZ921472
1	89	126	GT_Af_Xhyb_EZ932723_135662	EZ917468	RNA	-0.538213	1.45217	12.078	-7.49921	0.000561333	0.00426844	-0.32012				EZ917468				EZ917468
1	107	174	GT_Af_Xhyb_EZ973580_55116	EZ973580	RNA	-0.562889	1.47722	12.8503	-7.49584	0.00056255	0.0042755	-0.322633	tyrosine aminotransferase	EC:4.4.1.14,EC:2.6.1.5	GO:0030170,GO:0009072,GO:0004838,GO:0009058,GO:0016847	EZ973580				EZ973580
1	126	202	GT_Af_SP_EZ923916_164937	EZ923916	RNA	0.559525	1.47378	8.94379	7.49489	0.000562895	0.00427592	-0.323344				EZ923916				EZ923916
1	170	98	GT_Af_Xhyb_EZ918617_250134	EZ918617	RNA	0.59072	1.506	13.6076	7.49274	0.000563675	0.00427964	-0.32495				EZ918617				EZ918617
1	2	85	GT_Af_SP_EZ915430_249864	EZ915430	RNA	0.569994	1.48452	11.3286	7.4882	0.000565322	0.00428995	-0.328335				EZ915430				EZ915430
1	160	89	GT_Af_SP_EZ924862_309659	EZ924862	RNA	0.55936	1.47361	9.75282	7.48691	0.00056579	0.0042913	-0.329295				EZ924862				EZ924862
1	110	129	GT_Af_Xhyb_EZ918036_318531	EZ918036	RNA	0.532704	1.44664	9.05833	7.48193	0.000567607	0.00430288	-0.333016				EZ918036				EZ918036
1	97	245	GT_Af_SP_EZ975816_63619	EZ975816	RNA	-0.533423	1.44736	10.8581	-7.47894	0.000568703	0.00430654	-0.335254	low quality protein: basement membrane-specific heparan sulfate proteoglycan core		GO:0031012	EZ975816				EZ975816
1	144	82	GT_Af_SP_EZ920620_217704	EZ920620	RNA	0.686327	1.60918	8.71903	7.47859	0.000568829	0.00430654	-0.33551				EZ920620				EZ920620
1	94	194	GT_Af_SP_EZ919173_320251	EZ919173	RNA	-0.647208	1.56613	12.0572	-7.47822	0.000568964	0.00430654	-0.335786	60s ribosomal protein l23		GO:0000022,GO:0003735,GO:0005515,GO:0022625,GO:0006412	EZ919173				EZ919173
1	57	3	GT_Af_SP_EZ922341_242019	EZ922341	RNA	-0.559741	1.47401	9.97808	-7.47673	0.000569513	0.00430849	-0.336905				EZ922341				EZ922341
1	25	127	GT_Af_SP_EZ968609_101301	EZ968609	RNA	-0.570183	1.48471	7.72085	-7.47483	0.000570209	0.00431082	-0.338322	lethal malignant brain tumor-like protein 3-like		GO:0007347,GO:0035190,GO:0007517,GO:0000122,GO:0005515,GO:0007405,GO:0031523,GO:0048813	EZ968609				EZ968609
1	46	114	GT_Af_Xhyb_EZ919132_267102	EZ918368	RNA	-0.543966	1.45797	10.5732	-7.4743	0.000570403	0.00431082	-0.338717				EZ918368				EZ918368
1	37	29	GT_Af_SP_EZ978981_295844	EZ978981	RNA	-0.637121	1.55522	8.67886	-7.46907	0.00057233	0.00432316	-0.342628	wd repeat protein 4		GO:0007276,GO:0030154,GO:0005634	EZ978981				EZ978981
1	56	110	GT_Af_SP_EZ919587_181402	EZ919587	RNA	0.692299	1.61586	8.79789	7.46625	0.000573373	0.00432884	-0.344742				EZ919587				EZ919587
1	49	258	GT_Af_Xhyb_EZ923556_301338	EZ923556	RNA	0.550562	1.46466	10.4327	7.46305	0.000574557	0.00433556	-0.347134				EZ923556				EZ923556
1	68	141	GT_Af_SP_EZ975871_156306	EZ975871	RNA	-0.666657	1.58739	12.2535	-7.46167	0.000575068	0.0043372	-0.348166	pyruvate mitochondrial	EC:6.4.1.1	GO:0004736,GO:0006090,GO:0009374,GO:0005524,GO:0006094,GO:0005759,GO:0005811	EZ975871				EZ975871
1	147	247	GT_Af_SP_EZ974016_240649	EZ974016	RNA	0.597346	1.51293	10.5567	7.45591	0.000577211	0.00435115	-0.352481	pyruvate dehydrogenase e1 component subunit mitochondrial-like		GO:0003824,GO:0008152	EZ974016				EZ974016
1	53	69	GT_Af_Xhyb_EZ966256_217644	EZ922249	RNA	-0.545729	1.45976	13.3163	-7.4527	0.00057841	0.00435797	-0.354889				EZ922249				EZ922249
1	43	35	GT_Af_SP_EZ974773_294254	EZ974773	RNA	-0.545714	1.45974	11.0585	-7.45099	0.000579049	0.00436056	-0.35617	succinyl-coa synthetase beta chain	EC:6.2.1.4	GO:0004776,GO:0005811,GO:0045244,GO:0005524,GO:0006099	EZ974773				EZ974773
1	125	163	GT_Af_Xhyb_EZ926374_268134	EZ926374	RNA	-0.53212	1.44605	10.9866	-7.44915	0.000579737	0.00436352	-0.357548				EZ926374				EZ926374
1	132	207	GT_Af_Xhyb_EZ927825_98245	EZ927825	RNA	-0.551148	1.46525	8.83183	-7.44803	0.000580155	0.00436444	-0.358384				EZ927825				EZ927825
1	61	14	GT_Af_SP_EZ966673_18510	EZ966673	RNA	0.529736	1.44367	8.81891	7.44634	0.000580792	0.00436701	-0.359656				EZ966673				EZ966673
1	82	92	GT_Af_SP_EZ915266_50445	EZ915266	RNA	0.590179	1.50543	9.63925	7.44318	0.000581978	0.00437201	-0.362023				EZ915266				EZ915266
1	151	120	GT_Af_Xhyb_EZ930332_143767	EZ930332	RNA	0.727067	1.65527	11.2675	7.443	0.000582048	0.00437201	-0.362163				EZ930332				EZ930332
1	36	87	GT_Af_SP_EZ976244_156643	EZ976244	RNA	-0.535403	1.44935	8.95462	-7.44136	0.000582663	0.00437441	-0.363388	cg9135-pa		GO:0005085	EZ976244				EZ976244
1	11	133	GT_Af_SP_EZ973590_310909	EZ973590	RNA	0.547448	1.4615	11.8523	7.43721	0.000584229	0.00438357	-0.366502	nadh:ubiquinone dehydrogenase		GO:0005743,GO:0016651,GO:0022900	EZ973590				EZ973590
1	6	212	GT_Af_SP_EZ976434_254878	EZ976434	RNA	0.536082	1.45003	10.0807	7.43656	0.000584475	0.00438357	-0.366991				EZ976434				EZ976434
1	17	143	GT_Af_Xhyb_EZ918255_114864	EZ915395	RNA	0.542721	1.45672	13.4924	7.43423	0.000585359	0.00438755	-0.368744	lethal 35di	EC:1.6.99.3	GO:0005747,GO:0006120,GO:0003954	EZ915395				EZ915395
1	122	131	GT_Af_SP_EZ920225_43870	EZ920225	RNA	-1.06611	2.09378	10.612	-7.43359	0.0005856	0.00438755	-0.36922				EZ920225				EZ920225
1	143	210	GT_Af_SP_EZ979771_237629	EZ979771	RNA	0.602836	1.5187	9.00421	7.4325	0.000586015	0.00438772	-0.370044				EZ979771				EZ979771
1	60	230	GT_Af_SP_EZ974671_263322	EZ974671	RNA	0.530723	1.44465	11.0892	7.43126	0.000586483	0.00438772	-0.37097				EZ974671				EZ974671
1	130	170	GT_Af_Xhyb_EZ922719_131608	EZ922719	RNA	0.52995	1.44388	8.19881	7.43119	0.000586512	0.00438772	-0.371027				EZ922719				EZ922719
1	42	129	GT_Af_SP_EZ975054_310219	EZ975054	RNA	0.529728	1.44366	10.3042	7.42979	0.000587043	0.00438947	-0.372077				EZ975054				EZ975054
1	44	70	GT_Af_SP_EZ980817_105159	EZ980817	RNA	0.558227	1.47246	8.44498	7.42324	0.00058954	0.00440579	-0.377002	5-hydroxytryptamine 2 receptor		GO:0016021,GO:0007186,GO:0004930	EZ980817				EZ980817
1	67	160	GT_Af_SP_EZ978120_218077	EZ978120	RNA	-0.596812	1.51237	9.61126	-7.4225	0.000589822	0.00440579	-0.377556				EZ978120				EZ978120
1	103	76	GT_Af_SP_EZ917395_321917	EZ917395	RNA	-0.52992	1.44385	11.0164	-7.42137	0.000590256	0.00440681	-0.378409				EZ917395				EZ917395
1	111	163	GT_Af_Xhyb_EZ917453_272382	EZ917453	RNA	0.530796	1.44473	11.3203	7.41484	0.000592761	0.00442328	-0.383322	glutamine synthetase 2 (glutamate-amonia ligase)	EC:6.3.1.2	GO:0045213,GO:0007416,GO:0006542,GO:0004356,GO:0006538,GO:0005737	EZ917453				EZ917453
1	15	95	GT_Af_SP_EZ974140_237729	EZ974140	RNA	-0.612616	1.52903	14.0704	-7.41297	0.000593481	0.00442642	-0.384732	imaginal disc growth factor	EC:3.2.1.14	GO:0004568,GO:0007444,GO:0005975,GO:0006032,GO:0043169,GO:0008084,GO:0005576	EZ974140				EZ974140
1	84	6	GT_Af_SP_EZ922337_61194	EZ922337	RNA	0.528972	1.4429	7.44934	7.40951	0.000594813	0.00443411	-0.387331				EZ922337				EZ922337
1	28	246	GT_Af_Xhyb_EZ928285_145157	EZ928285	RNA	-0.52754	1.44147	8.70968	-7.40797	0.000595411	0.00443634	-0.388498				EZ928285				EZ928285
1	106	93	GT_Af_SP_EZ977129_42720	EZ977129	RNA	0.54532	1.45934	8.56593	7.40531	0.000596439	0.00444176	-0.390498	isoform c		GO:0048010,GO:0000022,GO:0008360,GO:0008354,GO:0005021,GO:0006974,GO:0005017,GO:0045610,GO:0007419,GO:0035099,GO:0008017,GO:0006468,GO:0007015,GO:0030031,GO:0005875,GO:0019730,GO:0035172,GO:0042386,GO:0005886,GO:0007298,GO:0007435,GO:0035556	EZ977129				EZ977129
1	82	70	GT_Af_Xhyb_EZ928039_268940	EZ928039	RNA	-0.569666	1.48418	8.6417	-7.40341	0.000597175	0.00444285	-0.391929				EZ928039				EZ928039
1	152	31	GT_Af_Xhyb_EZ916526_274032	EZ916526	RNA	0.539171	1.45314	9.90617	7.4028	0.000597414	0.00444285	-0.392393				EZ916526				EZ916526
1	33	24	GT_Af_SP_EZ921607_222098	EZ921607	RNA	-0.601629	1.51743	14.4885	-7.40236	0.000597583	0.00444285	-0.392722	ribosomal protein s7		GO:0005763,GO:0032183,GO:0003735,GO:0005811,GO:0003723,GO:0022627,GO:0006412	EZ921607				EZ921607
1	21	140	GT_Af_Xhyb_EZ922598_322227	EZ922598	RNA	0.613193	1.52964	10.2172	7.40183	0.000597787	0.00444285	-0.393119				EZ922598				EZ922598
1	51	219	GT_Af_SP_EZ925456_43720	EZ925456	RNA	0.669565	1.59059	9.20873	7.40007	0.000598472	0.00444571	-0.394447				EZ925456				EZ925456
1	139	115	GT_Af_SP_EZ919382_249784	EZ919382	RNA	0.566906	1.48134	7.74225	7.3981	0.00059924	0.00444917	-0.395934				EZ919382				EZ919382
1	161	133	GT_Af_Xhyb_EZ927521_35218	EZ927521	RNA	-0.531962	1.44589	8.79037	-7.39203	0.000601611	0.00446454	-0.400515				EZ927521				EZ927521
1	20	214	GT_Af_SP_EZ975038_194752	EZ975038	RNA	0.803833	1.74573	8.05017	7.38963	0.00060255	0.00446926	-0.402325	selenophosphate synthetase	EC:2.7.9.3	GO:0004756,GO:0005524	EZ975038				EZ975038
1	45	195	GT_Af_Xhyb_EZ922543_98601	EZ922543	RNA	0.68769	1.6107	7.77428	7.38868	0.000602922	0.00446978	-0.403041				EZ922543				EZ922543
1	169	155	GT_Af_Xhyb_EZ922798_121862	EZ922798	RNA	0.560588	1.47487	10.2536	7.38484	0.000604429	0.00447871	-0.405938				EZ922798				EZ922798
1	90	239	GT_Af_Xhyb_EZ923910_134074	EZ923910	RNA	0.524373	1.43831	10.4845	7.37206	0.000609485	0.0045137	-0.415603				EZ923910				EZ923910
[truncated: 23,415 more rows]
[truncated: 7 more columns]

## Sheet: over-represented
													Blast2GO output			Anopheles-gambiae-PEST BLAST analysis output				Aedes aegypti BLAST analysis output
Block	Row	Column	ID	Name	Status	logFC	FC	AveExpr	t	P.Value	adj.P.Val	B	Annotation description	Enzyme codes	GO-terms	BLAST query	Anopheles-gambiae-PEST best hit ID	E-value	Anopheles-gambiae-PEST best hit description	BLAST query	A. aegypti best hit ID	E-value	A. aegypti best hit description
1	54	250	GT_Af_Xhyb_EZ921166_6371	EZ921166	RNA	4.83363	28.5146	10.0744	64.7395	9.2814e-09	6.67417e-05	10.6354				EZ921166				EZ921166
1	78	192	GT_Af_Xhyb_EZ926714_145887	EZ926714	RNA	4.54067	23.2744	9.45632	55.102	2.14314e-08	6.67417e-05	10.1019				EZ926714				EZ926714
1	85	119	GT_Af_Xhyb_EZ929086_145917	EZ929086	RNA	4.37458	20.7434	9.41122	58.894	1.51708e-08	6.67417e-05	10.3318				EZ929086				EZ929086
1	99	112	GT_Af_Xhyb_EZ927908_147753	EZ927908	RNA	4.30166	19.721	9.63551	54.5584	2.25631e-08	6.67417e-05	10.0665				EZ927908				EZ927908
1	108	200	GT_Af_Xhyb_EZ922945_144607	EZ922945	RNA	4.23719	18.8591	9.05877	59.5844	1.428e-08	6.67417e-05	10.3707				EZ922945				EZ922945
1	170	194	GT_Af_Xhyb_EZ916968_248794	EZ916968	RNA	3.90672	14.9982	8.23061	31.1638	4.11339e-07	9.9733e-05	7.6369				EZ916968				EZ916968
1	76	158	GT_Af_Xhyb_EZ930968_144417	EZ930968	RNA	3.79572	13.8876	8.68929	46.2915	5.29294e-08	8.10773e-05	9.43785				EZ930968				EZ930968
1	9	136	GT_Af_Xhyb_EZ932967_144597	EZ932967	RNA	3.7607	13.5545	8.805	39.3237	1.23332e-07	8.10773e-05	8.74017				EZ932967				EZ932967
1	1	225	GT_Af_Xhyb_EZ930656_144017	EZ930448	RNA	3.70031	12.9988	9.11554	41.4225	9.41907e-08	8.10773e-05	8.97				EZ930448				EZ930448
1	4	88	GT_Af_Xhyb_EZ931468_304678	EZ931468	RNA	3.64107	12.4758	9.30286	30.9019	4.29704e-07	0.000102505	7.59478				EZ931468				EZ931468
1	128	74	GT_Af_Xhyb_EZ931983_140185	EZ931983	RNA	3.63693	12.4402	8.62131	37.4031	1.59875e-07	8.18665e-05	8.51265				EZ931983				EZ931983
1	43	144	GT_Af_Xhyb_EZ927552_145847	EZ927552	RNA	3.59966	12.1228	8.88874	42.234	8.51766e-08	8.10773e-05	9.05402				EZ927552				EZ927552
1	18	5	GT_Af_Xhyb_EZ933061_269170	EZ932867	RNA	3.56682	11.8501	8.89318	47.1598	4.80651e-08	8.10773e-05	9.51283				EZ932867				EZ932867
1	8	148	GT_Af_Xhyb_EZ926791_145837	EZ926758	RNA	3.56042	11.7976	9.86527	34.4472	2.44906e-07	8.73613e-05	8.12618				EZ926758				EZ926758
1	73	212	GT_Af_Xhyb_EZ920217_238659	EZ920217	RNA	3.50055	11.318	12.4331	46.581	5.12448e-08	8.10773e-05	9.46312				EZ920217				EZ920217
1	86	145	GT_Af_Xhyb_EZ931280_144407	EZ931280	RNA	3.43596	10.8225	8.64975	40.0786	1.11755e-07	8.10773e-05	8.825				EZ931280				EZ931280
1	170	22	GT_Af_Xhyb_EZ931919_274052	EZ931919	RNA	3.40793	10.6142	8.80581	47.8842	4.44101e-08	8.10773e-05	9.57361				EZ931919				EZ931919
1	141	135	GT_Af_Xhyb_EZ926946_268920	EZ926946	RNA	3.34783	10.1811	10.4288	33.0545	3.0325e-07	8.97013e-05	7.92701				EZ926946				EZ926946
1	96	46	GT_Af_Xhyb_EZ931365_270032	EZ931365	RNA	3.2981	9.83621	10.1398	38.1782	1.43754e-07	8.10773e-05	8.60656				EZ931365				EZ931365
1	72	206	GT_Af_Xhyb_EZ929106_139895	EZ929106	RNA	3.28779	9.76616	9.29153	41.8715	8.90697e-08	8.10773e-05	9.01681				EZ929106				EZ929106
1	28	213	GT_Af_Xhyb_EZ916182_257256	EZ916182	RNA	3.26382	9.60522	9.23026	45.7446	5.62952e-08	8.10773e-05	9.3894				EZ916182				EZ916182
1	9	223	GT_Af_Xhyb_EZ928653_268294	EZ928653	RNA	3.18149	9.07243	8.95852	40.4725	1.0623e-07	8.10773e-05	8.86828				EZ928653				EZ928653
1	165	93	GT_Af_Xhyb_EZ929167_145577	EZ929167	RNA	3.15659	8.91721	10.4128	30.1089	4.91559e-07	0.000110154	7.46428				EZ929167				EZ929167
1	72	217	GT_Af_Xhyb_EZ921670_50405	EZ921670	RNA	3.11077	8.63846	9.20888	36.2817	1.87186e-07	8.18665e-05	8.37151				EZ921670				EZ921670
1	9	249	GT_Af_Xhyb_EZ926402_145877	EZ926402	RNA	3.11066	8.63775	10.0435	31.8551	3.67191e-07	9.52765e-05	7.74574				EZ926402				EZ926402
1	164	51	GT_Af_Xhyb_EZ926635_145687	EZ926635	RNA	3.10281	8.59089	9.2237	39.8682	1.14846e-07	8.10773e-05	8.80161				EZ926635				EZ926635
1	20	248	GT_Af_Xhyb_EZ916542_314312	EZ916542	RNA	3.07144	8.40614	8.8771	17.3966	8.29814e-06	0.000464884	4.4965	ubiquitin c variant 2		GO:0007411,GO:0045893,GO:0005654,GO:0005515,GO:0051437,GO:0043066,GO:0051436,GO:0048167,GO:0097190,GO:0016567,GO:0042062,GO:0031145,GO:0030433,GO:0022627	EZ916542	AGAP001970-RA	6e-57	Polyubiquitin-B|protein_coding|2R:12992453:12993988:1|gene:AGAP001970	EZ916542	AAEL003888-RA	1e-06	ubiquitin
1	6	48	GT_Af_Xhyb_EZ927381_145297	EZ927381	RNA	3.04362	8.24559	9.94329	9.40511	0.000185552	0.00230421	0.962661				EZ927381				EZ927381
1	63	93	GT_Af_Xhyb_EZ976930_58294	EZ976930	RNA	3.02882	8.1614	8.95267	36.244	1.88199e-07	8.18665e-05	8.36664	cuticular protein 49aa cg30045-pb		GO:0042302	EZ976930	AGAP010887-RA	2e-21	CPR113: cuticular protein RR-2 family 113|protein_coding|3L:12573817:12576196:1|gene:AGAP010887	EZ976930	AAEL004951-RA	3e-11	conserved hypothetical protein
1	77	87	GT_Af_Xhyb_EZ967106_187944	EZ967106	RNA	2.97036	7.83733	13.2342	40.0104	1.12746e-07	8.10773e-05	8.81744				EZ967106	AGAP010147-RK	2e-13	myosin heavy chain|protein_coding|3R:49458955:49484075:1|gene:AGAP010147	EZ967106	AAEL005733-RA	2e-08	myosin heavy chain, nonmuscle or smooth muscle
1	104	173	GT_Af_Xhyb_EZ930145_135612	EZ931628	RNA	2.96555	7.81124	8.56838	38.7511	1.33074e-07	8.10773e-05	8.67414				EZ931628				EZ931628
1	45	20	GT_Af_SP_EZ980273_33688	EZ980273	RNA	2.95985	7.78044	8.84892	5.17417	0.00316345	0.0135459	-2.3225	tbc domain-containing protein kinase-like protein		GO:0005097,GO:0006468,GO:0004672,GO:0005622,GO:0005524,GO:0032313	EZ980273	AGAP000552-RA	0	TBC domain-containing protein kinase-like protein|protein_coding|X:9865446:9869766:-1|gene:AGAP000552	EZ980273	AAEL005438-RA	2e-07	conserved hypothetical protein
1	143	75	GT_Af_Xhyb_EZ973782_117761	EZ973782	RNA	2.94272	7.68859	8.37829	36.5542	1.80069e-07	8.18665e-05	8.40639	cytochrome p450 6a8		GO:0020037,GO:0004497,GO:0005506,GO:0009055,GO:0055114	EZ973782	AGAP008213-RA	2e-151	CYP6M3: cytochrome P450|protein_coding|3R:6931811:6933699:1|gene:AGAP008213	EZ973782	AAEL009138-RA	5e-07	cytochrome P450
1	68	128	GT_Af_Xhyb_EZ926612_164057	EZ926612	RNA	2.93639	7.65492	9.47409	34.5936	2.39585e-07	8.73613e-05	8.14645				EZ926612				EZ926612
1	105	236	GT_Af_Xhyb_EZ915918_257719	EZ915918	RNA	2.88569	7.3906	12.8261	27.7269	7.52759e-07	0.000129457	7.04282	actin		GO:0005856,GO:0005737,GO:0005524,GO:0005515	EZ915918	AGAP001676-RA	0	actin, cytoplasmic|protein_coding|2R:8001905:8003591:-1|gene:AGAP001676	EZ915918	AAEL001951-RA	1e-176	actin
1	95	78	GT_Af_Xhyb_EZ927032_145557	EZ927032	RNA	2.88513	7.38774	9.46923	39.0166	1.28448e-07	8.10773e-05	8.70494				EZ927032				EZ927032
1	129	74	GT_Af_SP_EZ979664_71382	EZ979664	RNA	2.85905	7.25536	9.19186	39.1086	1.26888e-07	8.10773e-05	8.71554	chymotrypsin 1	EC:3.4.21	GO:0005576,GO:0007586,GO:0006508,GO:0004252	EZ979664	AGAP006709-RA	1e-32	CHYM1: chymotrypsin-1|protein_coding|2L:37118475:37119488:-1|gene:AGAP006709	EZ979664
1	96	130	GT_Af_Xhyb_EZ916799_268284	EZ916799	RNA	2.84801	7.20007	9.58276	39.88	1.1467e-07	8.10773e-05	8.80292				EZ916799				EZ916799
1	31	125	GT_Af_SP_EZ922792_89775	EZ922792	RNA	2.841	7.16516	11.3391	33.2353	2.94807e-07	8.97013e-05	7.95353				EZ922792				EZ922792
1	94	252	GT_Af_Xhyb_EZ921669_268364	EZ921669	RNA	2.83383	7.12962	8.95676	37.9638	1.48011e-07	8.10773e-05	8.58087				EZ921669				EZ921669
1	57	6	GT_Af_Xhyb_EZ927988_113002	EZ927988	RNA	2.75646	6.75736	8.51689	34.0542	2.59898e-07	8.73613e-05	8.07116				EZ927988				EZ927988
1	37	17	GT_Af_Xhyb_EZ915406_253486	EZ915406	RNA	2.74829	6.7192	11.169	38.6381	1.35104e-07	8.10773e-05	8.66093	sorbitol dehydrogenase		GO:0008270,GO:0016491,GO:0055114	EZ915406	AGAP003581-RA	1e-71	D-xylulose reductase A|protein_coding|2R:40335703:40336953:-1|gene:AGAP003581	EZ915406	AAEL011129-RA	4e-17	alcohol dehydrogenase
1	134	174	GT_Af_Xhyb_EZ918406_206982	EZ918406	RNA	2.70475	6.51945	11.8774	37.9688	1.4791e-07	8.10773e-05	8.58148	ubiquitin c variant 2		GO:0045893,GO:0003735,GO:0022627,GO:0016567,GO:0005515,GO:0005634	EZ918406	AGAP001969-RA	1e-48	polyubiquitin|protein_coding|2R:12990761:12991837:-1|gene:AGAP001969	EZ918406	AAEL003888-RA	4e-06	ubiquitin
1	101	25	GT_Af_Xhyb_EZ921567_146007	EZ921567	RNA	2.68134	6.41451	9.80164	36.6077	1.78711e-07	8.18665e-05	8.41319				EZ921567				EZ921567
1	105	31	GT_Af_Xhyb_EZ927958_145807	EZ927958	RNA	2.68028	6.40982	9.91763	37.171	1.65115e-07	8.18665e-05	8.48396				EZ927958				EZ927958
1	94	71	GT_Af_Xhyb_EZ927964_162885	EZ927964	RNA	2.61188	6.11302	10.2866	36.7275	1.75711e-07	8.18665e-05	8.42838				EZ927964				EZ927964
1	93	244	GT_Af_Xhyb_EZ927122_268304	EZ927122	RNA	2.59559	6.04438	9.83487	33.4649	2.84482e-07	8.95211e-05	7.98693				EZ927122				EZ927122
1	26	177	GT_Af_Xhyb_EZ919198_292643	EZ919198	RNA	2.56949	5.936	12.228	24.3182	1.482e-06	0.000178156	6.35068				EZ919198				EZ919198
1	126	169	GT_Af_SP_EZ925222_242319	EZ925222	RNA	2.56876	5.93299	9.04411	20.1963	3.85774e-06	0.000305112	5.33492				EZ925222				EZ925222
1	163	234	GT_Af_Xhyb_EZ931507_144467	EZ931507	RNA	2.55794	5.88865	8.81025	32.5528	3.28237e-07	8.99005e-05	7.85232				EZ931507				EZ931507
1	117	219	GT_Af_SP_EZ980370_238139	EZ980370	RNA	2.52874	5.77069	8.75243	6.74716	0.000930192	0.00594492	-0.906052	slow border cells		GO:0006355,GO:0007298,GO:0043565,GO:0046983,GO:0003700,GO:0005634	EZ980370	AGAP011096-RA	3e-153	CCAAT/enhancer binding protein (C/EBP), invertebrate|protein_coding|3L:16748600:16749619:1|gene:AGAP011096	EZ980370	AAEL002853-RA	4e-29	ccaat/enhancer binding protein
1	10	122	GT_Af_Xhyb_EZ917907_180213	EZ917907	RNA	2.52622	5.76062	13.4109	29.1478	5.24841e-06	0.000374995	5.27817	flightin		GO:0008340,GO:0035204,GO:0008355,GO:0030708,GO:0035182,GO:0035183,GO:0005863,GO:0008302,GO:0008104,GO:0030241	EZ917907	AGAP007249-RA	0	Flightin: |protein_coding|2L:44639182:44642288:-1|gene:AGAP007249	EZ917907	AAEL004249-RA	9e-07	conserved hypothetical protein
1	138	10	GT_Af_SP_EZ919993_186966	EZ919993	RNA	2.52396	5.75158	11.2127	34.7814	2.32961e-07	8.73613e-05	8.17227				EZ919993	AGAP006148-RA	1e-05	CPLCA3: cuticular protein 3 in CPLCA family|protein_coding|2L:27158330:27159179:-1|gene:AGAP006148	EZ919993
1	151	243	GT_Af_Xhyb_EZ927707_148958	EZ927707	RNA	2.51386	5.71148	9.10186	34.0999	2.58098e-07	8.73613e-05	8.07761				EZ927707				EZ927707
1	54	81	GT_Af_Xhyb_EZ925592_93555	EZ925592	RNA	2.51015	5.69679	12.5	29.0098	5.95809e-07	0.000119081	7.27551				EZ925592	AGAP003325-RA	9e-08	NADH dehydrogenase (ubiquinone) 1 alpha subcomplex 4|protein_coding|2R:35980501:35981905:1|gene:AGAP003325	EZ925592
1	8	166	GT_Af_Xhyb_EZ917105_211401	EZ915656	RNA	2.50994	5.69598	9.68595	35.3006	2.1575e-07	8.73613e-05	8.24262	troponin c		GO:0005509	EZ915656	AGAP006178-RA	1e-80	troponin C|protein_coding|2L:27788246:27791390:-1|gene:AGAP006178	EZ915656	AAEL006575-RA	2e-14	troponin C
1	113	14	GT_Af_SP_EZ980639_155420	EZ980639	RNA	2.50772	5.68722	8.19994	34.4957	2.43127e-07	8.73613e-05	8.13291	AGAP005587-PA		GO:0016787	EZ980639				EZ980639
1	8	198	GT_Af_Xhyb_EZ918226_244579	EZ918226	RNA	2.50444	5.67427	9.81202	35.22	2.18318e-07	8.73613e-05	8.2318				EZ918226				EZ918226
1	73	193	GT_Af_Xhyb_EZ926510_145897	EZ926510	RNA	2.49518	5.63798	10.2206	34.9332	2.27764e-07	8.73613e-05	8.19299				EZ926510				EZ926510
1	7	247	GT_Af_Xhyb_EZ927797_146147	EZ927695	RNA	2.4944	5.63493	8.9975	28.0566	7.08132e-07	0.00012903	7.10396				EZ927695				EZ927695
1	167	122	GT_Af_Xhyb_EZ928624_145797	EZ928624	RNA	2.45504	5.4833	10.2595	30.7875	4.38027e-07	0.000102832	7.57624				EZ928624				EZ928624
1	8	190	GT_Af_SP_EZ917820_294614	EZ917820	RNA	2.409	5.31105	8.75132	14.9533	1.7983e-05	0.000640887	3.63285				EZ917820	AGAP000820-RA	5e-162	CPR125: cuticular protein RR-2 family 125|protein_coding|X:15282061:15283387:-1|gene:AGAP000820	EZ917820	AAEL003049-RA	4e-09	pupal cuticle protein 78E, putative
1	32	191	GT_Af_Xhyb_EZ915526_312345	EZ915526	RNA	2.40057	5.28012	9.34375	2.21688	0.0753784	0.140781	-5.87324				EZ915526				EZ915526
1	78	159	GT_Af_Xhyb_EZ928058_147953	EZ928058	RNA	2.38209	5.21293	10.5642	33.1168	3.00309e-07	8.97013e-05	7.93617				EZ928058				EZ928058
1	29	93	GT_Af_Xhyb_EZ916349_96646	EZ916349	RNA	2.36837	5.16358	8.60178	32.5982	3.25878e-07	8.99005e-05	7.85915	actin		GO:0006911,GO:0005524,GO:0005515,GO:0014866,GO:0005884,GO:0005200,GO:0005737	EZ916349	AGAP001676-RA	5e-178	actin, cytoplasmic|protein_coding|2R:8001905:8003591:-1|gene:AGAP001676	EZ916349	AAEL009451-RA	1e-141	actin
1	141	173	GT_Af_SP_EZ968788_243649	EZ968788	RNA	2.3611	5.13762	9.81501	9.59058	0.000168443	0.00217578	1.0745				EZ968788				EZ968788
1	16	71	GT_Af_SP_EZ966655_204619	EZ966655	RNA	2.35761	5.1252	10.231	27.2023	7.00524e-06	0.000435956	5.00093	transforming growth factor beta regulator 1		GO:0005488,GO:0048523,GO:0007049	EZ966655	AGAP008108-RA	7e-18	Uncharacterized protein|protein_coding|3R:5814885:5817006:-1|gene:AGAP008108	EZ966655	AAEL006298-RA	3e-08	conserved hypothetical protein
1	89	228	GT_Af_Xhyb_EZ926883_268324	EZ926883	RNA	2.34119	5.0672	10.2287	31.2833	4.03278e-07	9.94081e-05	7.65594				EZ926883				EZ926883
1	4	38	GT_Af_Xhyb_EZ928042_145697	EZ931290	RNA	2.3349	5.04515	10.2354	32.6526	3.23076e-07	8.99005e-05	7.86731				EZ931290				EZ931290
1	52	222	GT_Af_Xhyb_EZ929041_146177	EZ929041	RNA	2.33413	5.04247	10.1527	32.6158	3.24967e-07	8.99005e-05	7.8618				EZ929041				EZ929041
1	157	207	GT_Af_Xhyb_EZ920676_122792	EZ920676	RNA	2.30246	4.93299	11.1896	14.4778	2.12007e-05	0.000693714	3.44724				EZ920676	AGAP002350-RE	5e-66	troponin T, fast skeletal muscle|protein_coding|2R:20517932:20530180:1|gene:AGAP002350	EZ920676	AAEL002417-RC	3e-12	troponin t, invertebrate
1	53	41	GT_Af_Xhyb_EZ927115_145317	EZ929724	RNA	2.28286	4.86641	10.4222	32.0973	3.53075e-07	9.4945e-05	7.7831				EZ929724				EZ929724
1	33	202	GT_Af_SP_EZ921115_301728	EZ921115	RNA	2.2794	4.85477	9.97915	4.61946	0.0052061	0.0190769	-2.89563				EZ921115				EZ921115
1	111	237	GT_Af_SP_EZ966156_287278	EZ966156	RNA	2.27585	4.84284	7.97004	5.94476	0.00168273	0.00881915	-1.30424	muscle lim protein		GO:0008270	EZ966156	AGAP012305-RA	1e-140	Muscle LIM protein at 84B|protein_coding|3L:39974029:39989353:1|gene:AGAP012305	EZ966156	AAEL006866-RB	2e-69	muscle lim protein
1	66	209	GT_Af_Xhyb_EZ926710_268274	EZ926710	RNA	2.27497	4.83989	8.80645	31.6876	3.77348e-07	9.62237e-05	7.71967				EZ926710				EZ926710
1	92	234	GT_Af_Xhyb_EZ928337_143234	EZ926704	RNA	2.24461	4.73909	10.4801	29.3242	5.63498e-07	0.000119081	7.33048				EZ926704				EZ926704
1	29	50	GT_Af_Xhyb_EZ919102_35058	EZ915396	RNA	2.24428	4.73801	11.153	29.1071	5.85574e-07	0.000119081	7.29261	sorbitol dehydrogenase		GO:0008270,GO:0016491,GO:0055114	EZ915396	AGAP003581-RA	2e-69	D-xylulose reductase A|protein_coding|2R:40335703:40336953:-1|gene:AGAP003581	EZ915396	AAEL011129-RA	1e-19	alcohol dehydrogenase
1	87	41	GT_Af_SP_EZ915727_241599	EZ915727	RNA	2.21115	4.63044	12.8945	24.0001	1.58616e-06	0.000179812	6.27993				EZ915727				EZ915727
1	155	143	GT_Af_Xhyb_EZ927347_107749	EZ927347	RNA	2.20922	4.62425	9.82725	30.331	4.73226e-07	0.000107677	7.50129				EZ927347				EZ927347
1	3	213	GT_Af_Xhyb_EZ929022_269680	EZ929022	RNA	2.20709	4.61742	10.4335	29.8942	5.101e-07	0.000112603	7.42813				EZ929022				EZ929022
1	100	47	GT_Af_Xhyb_EZ926847_146047	EZ926847	RNA	2.19882	4.59104	9.15901	26.884	8.82939e-07	0.000146579	6.88216				EZ926847				EZ926847
1	7	157	GT_Af_SP_EZ917325_41042	EZ917325	RNA	2.18492	4.54702	11.3177	28.5432	6.47912e-07	0.000122932	7.19247	regulator of microtubule dynamics protein 1-like		GO:0005488	EZ917325	AGAP012364-RA	4e-132	|protein_coding|3L:41119880:41120809:-1|gene:AGAP012364	EZ917325
1	9	55	GT_Af_Xhyb_EZ931512_141745	EZ931512	RNA	2.18166	4.53675	8.90418	10.4281	0.000111048	0.00170824	1.55543				EZ931512				EZ931512
1	9	109	GT_Af_Xhyb_EZ926495_142015	EZ926495	RNA	2.18022	4.53224	10.5657	30.6463	4.4857e-07	0.000103662	7.55322				EZ926495				EZ926495
1	103	176	GT_Af_SP_EZ920255_148758	EZ920255	RNA	2.17922	4.52909	11.6732	28.6176	6.39252e-07	0.000122932	7.20583				EZ920255	AGAP012305-RA	9e-35	Muscle LIM protein at 84B|protein_coding|3L:39974029:39989353:1|gene:AGAP012305	EZ920255	AAEL006866-RB	8e-12	muscle lim protein
1	27	227	GT_Af_Xhyb_EZ915403_244669	EZ915403	RNA	2.15043	4.43961	11.3926	28.8075	6.17761e-07	0.000121822	7.23973	sorbitol dehydrogenase		GO:0008270,GO:0016491,GO:0055114	EZ915403	AGAP003581-RA	6e-62	D-xylulose reductase A|protein_coding|2R:40335703:40336953:-1|gene:AGAP003581	EZ915403	AAEL011129-RA	1e-07	alcohol dehydrogenase
1	121	37	GT_Af_Xhyb_EZ927182_145427	EZ927182	RNA	2.13928	4.40543	7.94791	29.1478	5.81359e-07	0.000119081	7.29974				EZ927182				EZ927182
1	52	1	GT_Af_Xhyb_EZ932063_147065	EZ932063	RNA	2.12401	4.35905	8.37484	29.6621	5.31081e-07	0.00011551	7.38867				EZ932063				EZ932063
1	7	169	GT_Af_Xhyb_EZ927275_268334	EZ927275	RNA	2.11487	4.33151	10.6529	28.2918	6.78228e-07	0.000126975	7.14699				EZ927275				EZ927275
1	75	136	GT_Af_Xhyb_EZ926447_145867	EZ926447	RNA	2.10128	4.29091	10.5661	27.9358	7.24103e-07	0.00012903	7.08167				EZ926447				EZ926447
1	78	81	GT_Af_SP_EZ968643_4731	EZ968643	RNA	2.09008	4.2577	8.05424	26.4351	9.63181e-07	0.000147667	6.79392	isoform g		GO:0048790,GO:0008344,GO:0005262,GO:0048167,GO:0016491,GO:0007269,GO:0048786	EZ968643	AGAP010286-RD	8e-07	|protein_coding|3R:52067738:52115209:1|gene:AGAP010286	EZ968643	AAEL018153-RA	3e-06	hypothetical protein
1	34	17	GT_Af_Xhyb_EZ926284_315692	EZ926284	RNA	2.08885	4.25408	10.57	12.0852	5.29614e-05	0.0011726	2.40598				EZ926284				EZ926284
1	131	169	GT_Af_SP_EZ917889_319971	EZ917889	RNA	2.08577	4.24502	13.3247	28.1237	6.99447e-07	0.00012903	7.11628				EZ917889	AGAP007249-RB	2e-09	Flightin: |protein_coding|2L:44638197:44642288:-1|gene:AGAP007249	EZ917889
1	92	237	GT_Af_Xhyb_EZ928338_145587	EZ928338	RNA	2.07602	4.21643	7.82263	24.6184	1.39107e-06	0.000176283	6.41642				EZ928338				EZ928338
1	55	51	GT_Af_Xhyb_EZ931672_269530	EZ931672	RNA	2.07135	4.2028	8.16576	29.0764	5.88782e-07	0.000119081	7.28722				EZ931672				EZ931672
1	71	265	GT_Af_SP_EZ920374_184852	EZ920374	RNA	2.06799	4.19302	9.91872	20.9464	3.1979e-06	0.000290166	5.53713				EZ920374				EZ920374
1	106	53	GT_Af_Xhyb_EZ919469_230539	EZ919469	RNA	2.06798	4.19299	11.441	19.8002	4.27135e-06	0.000329027	5.22458				EZ919469				EZ919469
1	54	104	GT_Af_Xhyb_EZ925493_277035	EZ925493	RNA	2.06116	4.17323	12.0271	15.5672	1.46468e-05	0.000573458	3.86342				EZ925493				EZ925493
1	170	30	GT_Af_SP_EZ918929_218337	EZ918929	RNA	2.05926	4.16771	12.0486	26.5005	9.50971e-07	0.000147667	6.80689				EZ918929				EZ918929
1	157	139	GT_Af_Xhyb_EZ925264_178453	EZ925264	RNA	2.05246	4.14813	11.4838	16.4962	1.08924e-05	0.000510828	4.19444				EZ925264				EZ925264
1	44	235	GT_Af_Xhyb_EZ926697_145857	EZ926697	RNA	2.04856	4.13693	9.26518	20.5438	3.53374e-06	0.000291082	5.42965				EZ926697				EZ926697
1	140	215	GT_Af_Xhyb_EZ929889_230549	EZ929889	RNA	2.04853	4.13684	11.4918	17.0752	9.12968e-06	0.000483707	4.39069				EZ929889				EZ929889
1	47	177	GT_Af_SP_EZ974390_307	EZ974390	RNA	2.03707	4.10412	9.40539	20.5989	3.48534e-06	0.000291082	5.44452	stretchin- isoform d	EC:2.7.11	GO:0004674	EZ974390	AGAP003610-RA	0	|protein_coding|2R:40488669:40496422:-1|gene:AGAP003610	EZ974390
1	26	58	GT_Af_Xhyb_EZ924336_161824	EZ924336	RNA	2.03291	4.09228	11.3605	18.0477	6.87384e-06	0.000435956	4.70436				EZ924336				EZ924336
1	141	177	GT_Af_Xhyb_EZ915991_311914	EZ915991	RNA	2.02578	4.07211	9.97483	25.1165	1.25445e-06	0.000163511	6.52332				EZ915991				EZ915991
1	117	229	GT_Af_Xhyb_EZ925213_230559	EZ925213	RNA	2.01142	4.0318	11.3526	16.7894	9.95365e-06	0.000497346	4.29473				EZ925213				EZ925213
1	38	181	GT_Af_Xhyb_EZ930718_143457	EZ930718	RNA	2.00417	4.01158	9.29541	24.1087	1.54962e-06	0.000179812	6.30423				EZ930718				EZ930718
1	134	84	GT_Af_Xhyb_EZ920519_59274	EZ920519	RNA	1.99566	3.98798	8.4333	27.8036	7.42082e-07	0.000129122	7.05713				EZ920519	AGAP001676-RA	6e-09	actin, cytoplasmic|protein_coding|2R:8001905:8003591:-1|gene:AGAP001676	EZ920519	AAEL009451-RA	7e-24	actin
1	8	195	GT_Af_Xhyb_EZ930162_145517	EZ930162	RNA	1.98807	3.96705	10.6337	27.9604	7.20819e-07	0.00012903	7.08622				EZ930162				EZ930162
1	50	70	GT_Af_SP_EZ973962_201204	EZ973962	RNA	1.98758	3.9657	11.3265	20.9734	3.1768e-06	0.00029003	5.54424	dimeric dihydrodiol dehydrogenase		GO:0016491,GO:0055114,GO:0005488	EZ973962	AGAP009225-RA	0	Dimeric dihydrodiol dehydrogenase|protein_coding|3R:28891750:28893381:-1|gene:AGAP009225	EZ973962
1	154	149	GT_Af_SP_EZ916886_129148	EZ916886	RNA	1.97889	3.94189	11.4818	24.0826	1.55833e-06	0.000179812	6.29839				EZ916886				EZ916886
1	147	236	GT_Af_SP_EZ915590_231919	EZ915590	RNA	1.9769	3.93647	10.3743	25.2491	1.2208e-06	0.000162985	6.55134	venom allergen		GO:0005576	EZ915590	AGAP006421-RA	1e-36	A5R1: antigen 5 related protein 1|protein_coding|2L:31693742:31694830:1|gene:AGAP006421	EZ915590
1	93	196	GT_Af_Xhyb_EZ915515_257659	EZ915515	RNA	1.97563	3.93299	12.2384	26.5815	9.36097e-07	0.000147309	6.8229				EZ915515	AGAP007980-RA	2e-19	CPCFC1: cuticular protein CPCFC family (CPCFC1)|protein_coding|3R:3648524:3649937:1|gene:AGAP007980	EZ915515
1	16	207	GT_Af_Xhyb_EZ927935_138406	EZ920158	RNA	1.97453	3.93001	8.97015	25.6223	1.13175e-06	0.000161567	6.62919				EZ920158				EZ920158
1	104	137	GT_Af_SP_EZ926166_216974	EZ926166	RNA	1.97333	3.92674	12.4726	10.1465	0.000127293	0.00186919	1.39798				EZ926166				EZ926166
1	120	137	GT_Af_Xhyb_EZ922978_174909	EZ922978	RNA	1.96898	3.91492	11.0811	17.1287	8.9846e-06	0.000481458	4.40845				EZ922978				EZ922978
1	153	153	GT_Af_Xhyb_EZ920064_178863	EZ920064	RNA	1.96188	3.8957	10.9101	16.1639	1.20865e-05	0.000521321	4.07841				EZ920064				EZ920064
1	12	70	GT_Af_Xhyb_EZ918426_144617	EZ918426	RNA	1.95806	3.88539	7.71073	19.1684	5.04562e-06	0.000364023	5.0433				EZ918426				EZ918426
1	41	105	GT_Af_SP_EZ924022_163677	EZ924022	RNA	1.94886	3.8607	11.6357	26.5807	9.36246e-07	0.000147309	6.82274	pupal cuticle		GO:0005214	EZ924022				EZ924022
1	9	124	GT_Af_Xhyb_EZ925406_248804	EZ927816	RNA	1.94799	3.85837	11.0277	26.8407	8.90334e-07	0.000146579	6.87372				EZ927816				EZ927816
1	53	145	GT_Af_SP_EZ916170_310819	EZ916170	RNA	1.94765	3.85746	12.9058	27.3415	8.09225e-07	0.000137568	6.97015	stretchin- isoform d	EC:2.7.11.18,EC:2.7.11.17	GO:0006468,GO:0005488,GO:0005200,GO:0004687,GO:0004683	EZ916170	AGAP002737-RB	4e-172	|protein_coding|2R:26384326:26395076:1|gene:AGAP002737	EZ916170	AAEL007281-RA	6e-20	stretchin-mlck
1	108	31	GT_Af_Xhyb_EZ918045_301578	EZ918045	RNA	1.92877	3.80731	10.3822	20.4955	3.57681e-06	0.000292271	5.41658				EZ918045				EZ918045
1	162	109	GT_Af_Xhyb_EZ927219_145947	EZ927219	RNA	1.91492	3.77092	11.0766	26.7417	9.07495e-07	0.000146579	6.85438				EZ927219				EZ927219
1	34	204	GT_Af_Xhyb_EZ927968_135362	EZ928031	RNA	1.90376	3.74187	10.9587	26.3157	9.85983e-07	0.000147667	6.77011				EZ928031				EZ928031
1	21	183	GT_Af_Xhyb_EZ922936_68922	EZ915685	RNA	1.90372	3.74177	13.4562	21.2823	2.94652e-06	0.000274597	5.62495				EZ915685				EZ915685
1	70	54	GT_Af_Xhyb_EZ918643_261077	EZ918643	RNA	1.88599	3.69607	10.1421	19.8929	4.17e-06	0.000326213	5.25063				EZ918643				EZ918643
1	57	192	GT_Af_Xhyb_EZ918372_276315	EZ918372	RNA	1.8842	3.69149	8.29812	24.5472	1.41204e-06	0.000176283	6.40091				EZ918372				EZ918372
1	52	84	GT_Af_SP_EZ918314_117321	EZ918314	RNA	1.88269	3.68762	13.7934	24.2882	1.49144e-06	0.000178156	6.34407				EZ918314				EZ918314
1	86	266	GT_Af_SP_EZ917556_163285	EZ917556	RNA	1.88214	3.68623	7.95338	23.58	1.7374e-06	0.000191763	6.18471	AGAP001594-PA	EC:2.3.1	GO:0008080,GO:0008152	EZ917556	AGAP001594-RA	3e-13	|protein_coding|2R:6556959:6559112:-1|gene:AGAP001594	EZ917556
1	35	56	GT_Af_Xhyb_EZ915759_49849	EZ915759	RNA	1.88001	3.68078	12.6701	20.5902	3.49292e-06	0.000291082	5.44217				EZ915759	AGAP010404-RA	6e-06	GSTS1: glutathione S-transferase sigma class 1|protein_coding|3L:2779074:2784335:-1|gene:AGAP010404	EZ915759
1	80	34	GT_Af_Xhyb_EZ926573_145787	EZ926573	RNA	1.87931	3.679	10.8799	26.303	9.88441e-07	0.000147667	6.76758				EZ926573				EZ926573
1	67	228	GT_Af_SP_EZ976897_217884	EZ976897	RNA	1.8664	3.64621	10.9287	25.4056	1.18249e-06	0.000162985	6.58415	leucine-rich repeat-containing protein 20-like isoform 1		GO:0005515	EZ976897	AGAP002575-RA	0	|protein_coding|2R:23096751:23107410:-1|gene:AGAP002575	EZ976897	AAEL004212-RA	9e-90	conserved hypothetical protein
1	12	152	GT_Af_SP_EZ973739_75157	EZ973739	RNA	1.86568	3.6444	9.67264	25.0938	1.26033e-06	0.000163511	6.51849	lysozyme c-4	EC:3.2.1.17	GO:0035071,GO:0003796,GO:0019730,GO:0016998	EZ973739	AGAP007385-RA	6e-48	LYSC4: C-Type Lysozyme.|protein_coding|2L:46223945:46224992:1|gene:AGAP007385	EZ973739	AAEL017132-RA	6e-08	C-Type Lysozyme (Lys-C).
1	43	203	GT_Af_Xhyb_EZ916051_157303	EZ916051	RNA	1.85663	3.6216	9.63866	25.6586	1.1235e-06	0.000161567	6.6367				EZ916051	AGAP003778-RA	1e-141	|protein_coding|2R:43157367:43158336:1|gene:AGAP003778	EZ916051
1	116	254	GT_Af_SP_EZ915209_32878	EZ915209	RNA	1.85482	3.61707	12.0963	19.2976	4.87453e-06	0.000356902	5.08091	glutathione s-transferase	EC:2.5.1.18	GO:0004364	EZ915209	AGAP010404-RA	3e-21	GSTS1: glutathione S-transferase sigma class 1|protein_coding|3L:2779074:2784335:-1|gene:AGAP010404	EZ915209
1	45	144	GT_Af_SP_EZ979566_303698	EZ979566	RNA	1.85207	3.61018	10.3583	24.5259	1.41837e-06	0.000176283	6.39627	isoform a		GO:0042302	EZ979566	AGAP003037-RA	4e-107	|protein_coding|2R:31282989:31291664:-1|gene:AGAP003037	EZ979566	AAEL014369-RA	8e-41	conserved hypothetical protein
1	13	116	GT_Af_Xhyb_EZ925293_181231	EZ925293	RNA	1.85198	3.60996	10.5468	18.4667	6.11028e-06	0.000412653	4.8338				EZ925293				EZ925293
1	121	182	GT_Af_Xhyb_EZ928650_147963	EZ928650	RNA	1.84678	3.59697	8.02092	25.9555	1.05871e-06	0.000155033	6.69751				EZ928650				EZ928650
1	58	229	GT_Af_SP_EZ969523_105725	EZ969523	RNA	1.84151	3.58384	10.3073	23.6906	1.69597e-06	0.000190025	6.20999				EZ969523	AGAP028095-RD	7e-63	|protein_coding|3R:26193159:26201650:-1|gene:AGAP028095	EZ969523
1	120	157	GT_Af_SP_EZ917867_307100	EZ917867	RNA	1.83617	3.5706	8.33875	25.3618	1.19306e-06	0.000162985	6.575				EZ917867				EZ917867
1	72	93	GT_Af_SP_EZ975454_260937	EZ975454	RNA	1.83609	3.57041	9.58265	19.6055	4.49378e-06	0.000337376	5.16944				EZ975454	AGAP006419-RA	1e-06	A5R2: antigen 5 related protein 2|protein_coding|2L:31688777:31689767:1|gene:AGAP006419	EZ975454
1	53	40	GT_Af_Xhyb_EZ930451_230569	EZ930451	RNA	1.83023	3.55593	10.6903	17.849	7.27518e-06	0.000436571	4.64183				EZ930451				EZ930451
1	101	51	GT_Af_SP_EZ976938_102299	EZ976938	RNA	1.82323	3.53872	7.82917	22.0539	2.45284e-06	0.000251416	5.82066	prefoldin subunit 6		GO:0016272,GO:0051082,GO:0051087,GO:0006458	EZ976938	AGAP012235-RA	2e-76	Prefoldin 6|protein_coding|3L:39176804:39177692:1|gene:AGAP012235	EZ976938	AAEL001103-RA	2e-21	prefoldin, subunit, putative
1	121	207	GT_Af_SP_EZ974151_64028	EZ974151	RNA	1.80193	3.48685	9.94611	21.3767	2.88012e-06	0.000271319	5.64935	atp synthase subunit mitochondrial		GO:0046961,GO:0046933,GO:0015986,GO:0000275	EZ974151	AGAP009564-RA	3e-30	ATP synthase epsilon chain, mitochondrial|protein_coding|3R:36263000:36264161:1|gene:AGAP009564	EZ974151	AAEL004060-RB	4e-11	conserved hypothetical protein
1	1	69	GT_Af_Xhyb_EZ930160_274592	EZ920047	RNA	1.78721	3.45147	10.1671	22.9193	2.01155e-06	0.000212506	6.0307				EZ920047				EZ920047
1	156	31	GT_Af_Xhyb_EZ931259_123654	EZ931259	RNA	1.78601	3.44859	10.9735	25.1073	1.25681e-06	0.000163511	6.52138	sorbitol dehydrogenase		GO:0008270,GO:0016491,GO:0055114	EZ931259	AGAP003581-RA	8e-51	D-xylulose reductase A|protein_coding|2R:40335703:40336953:-1|gene:AGAP003581	EZ931259	AAEL011129-RA	6e-09	alcohol dehydrogenase
1	75	167	GT_Af_Xhyb_EZ930767_143787	EZ930767	RNA	1.78339	3.44235	10.0336	20.7125	3.38811e-06	0.000291082	5.47499				EZ930767				EZ930767
1	124	83	GT_Af_Xhyb_EZ926724_145617	EZ926724	RNA	1.78314	3.44175	9.42968	23.9811	1.59266e-06	0.000179812	6.27566				EZ926724				EZ926724
1	150	178	GT_Af_Xhyb_EZ930946_141885	EZ930946	RNA	1.77876	3.43132	9.53166	20.5842	3.49822e-06	0.000291082	5.44054				EZ930946				EZ930946
1	112	234	GT_Af_SP_EZ921319_284028	EZ921319	RNA	1.75729	3.38063	9.66621	23.0124	1.96998e-06	0.000209611	6.05272				EZ921319	AGAP003308-RB	1e-73	CPAP3-C: |protein_coding|2R:35613940:35628336:1|gene:AGAP003308	EZ921319	AAEL013766-RA	1e-11	conserved hypothetical protein
1	45	181	GT_Af_SP_EZ918197_66308	EZ918197	RNA	1.75408	3.37311	8.63583	5.03524	0.00357073	0.0147336	-2.46208				EZ918197				EZ918197
1	159	97	GT_Af_Xhyb_EZ973607_102339	EZ915516	RNA	1.75318	3.37101	13.8851	20.2284	2.41012e-05	0.000733872	3.73026	myosin heavy chain		GO:0032982,GO:0003779,GO:0005524,GO:0003774	EZ915516	AGAP010147-RK	0	myosin heavy chain|protein_coding|3R:49458955:49484075:1|gene:AGAP010147	EZ915516	AAEL005733-RA	0	myosin heavy chain, nonmuscle or smooth muscle
1	165	19	GT_Af_SP_EZ915545_256545	EZ915545	RNA	1.74691	3.35638	8.09054	16.1049	1.23147e-05	0.000526402	4.05752				EZ915545	AGAP001970-RA	4e-96	Polyubiquitin-B|protein_coding|2R:12992453:12993988:1|gene:AGAP001970	EZ915545	AAEL003888-RA	1e-07	ubiquitin
1	98	160	GT_Af_SP_EZ979184_217194	EZ979184	RNA	1.74615	3.35462	10.9468	21.3957	2.86702e-06	0.000271319	5.65423	cuticular protein 97eb		GO:0042302	EZ979184	AGAP000344-RB	7e-06	CPR127: cuticular protein RR-1 family 127|protein_coding|X:5961988:5967875:1|gene:AGAP000344	EZ979184	AAEL003041-RA	6e-16	conserved hypothetical protein
1	121	236	GT_Af_SP_DQ910369_61644	DQ910369	RNA	1.74121	3.34314	10.168	19.4426	4.69069e-06	0.000348619	5.12279				DQ910369	AGAP006148-RA	2e-133	CPLCA3: cuticular protein 3 in CPLCA family|protein_coding|2L:27158330:27159179:-1|gene:AGAP006148	DQ910369	AAEL001704-RA	7e-13	conserved hypothetical protein
1	137	58	GT_Af_SP_EZ925327_15358	EZ925327	RNA	1.73975	3.33976	11.3806	17.9853	6.99698e-06	0.000435956	4.68481				EZ925327				EZ925327
1	75	112	GT_Af_Xhyb_JX431486_30063	EZ977345	RNA	1.73781	3.33528	11.6219	17.9808	7.00581e-06	0.000435956	4.68342				EZ977345	AGAP007980-RA	3e-23	CPCFC1: cuticular protein CPCFC family (CPCFC1)|protein_coding|3R:3648524:3649937:1|gene:AGAP007980	EZ977345	AAEL004292-RA	7e-06	hypothetical protein
1	93	109	GT_Af_Xhyb_EZ925119_163165	EZ925119	RNA	1.72955	3.31625	11.8961	20.2245	3.83022e-06	0.000304564	5.34266	sorbitol dehydrogenase		GO:0008270,GO:0016491,GO:0055114	EZ925119	AGAP003581-RA	1e-57	D-xylulose reductase A|protein_coding|2R:40335703:40336953:-1|gene:AGAP003581	EZ925119	AAEL011129-RA	2e-17	alcohol dehydrogenase
1	104	180	GT_Af_Xhyb_EZ929689_145907	EZ929689	RNA	1.72384	3.30313	7.84721	24.2435	1.50571e-06	0.000178156	6.33417				EZ929689				EZ929689
1	115	241	GT_Af_SP_EZ918936_55196	EZ918936	RNA	1.71976	3.29381	8.65958	21.9436	2.51701e-06	0.000252867	5.79318				EZ918936				EZ918936
1	50	77	GT_Af_Xhyb_EZ923106_168677	EZ923106	RNA	1.71335	3.27921	10.5388	17.1971	8.80316e-06	0.000476275	4.43107	nadh dehydrogenase subunit 2	EC:1.6.5.3	GO:0006810,GO:0016021,GO:0008137,GO:0005743,GO:0006120,GO:0070469	EZ923106	AGAP028360-RA	4e-06	ND2: NADH dehydrogenase subunit 2|protein_coding|Mt:203:1228:1|gene:AGAP028360	EZ923106	AAEL018658-RA	6e-14	NADH-ubiquinone oxidoreductase chain 2
1	33	28	GT_Af_SP_EZ916970_169817	EZ916970	RNA	1.71102	3.27391	9.08678	20.7372	3.36747e-06	0.000291082	5.48157				EZ916970	AGAP012043-RA	1e-22	|protein_coding|3L:36836416:36837429:1|gene:AGAP012043	EZ916970
1	4	96	GT_Af_Xhyb_EZ916573_245109	EZ916573	RNA	1.70847	3.26815	12.0004	21.4929	2.80089e-06	0.000271319	5.67918				EZ916573	AGAP003938-RB	1e-21	|protein_coding|2R:46554946:46556602:-1|gene:AGAP003938	EZ916573
1	155	49	GT_Af_Xhyb_EZ931445_267042	EZ931445	RNA	1.70239	3.2544	9.21877	16.1642	1.20855e-05	0.000521321	4.07851				EZ931445				EZ931445
1	55	147	GT_Af_SP_EZ925675_1681	EZ925675	RNA	1.69419	3.23595	10.1868	21.2745	2.95206e-06	0.000274597	5.62294				EZ925675				EZ925675
1	7	231	GT_Af_Xhyb_EZ917262_266038	EZ917262	RNA	1.69275	3.23272	9.34485	16.3043	1.15639e-05	0.000515151	4.12775				EZ917262	AGAP000366-RA	4e-17	|protein_coding|X:6771323:6772153:-1|gene:AGAP000366	EZ917262
1	45	255	GT_Af_Xhyb_EZ932577_123674	EZ932577	RNA	1.68592	3.21745	11.1751	23.3878	1.81229e-06	0.000197086	6.14046	sorbitol dehydrogenase		GO:0008270,GO:0016491,GO:0055114	EZ932577	AGAP003581-RA	9e-54	D-xylulose reductase A|protein_coding|2R:40335703:40336953:-1|gene:AGAP003581	EZ932577	AAEL011129-RA	2e-08	alcohol dehydrogenase
1	71	218	GT_Af_Xhyb_EZ928512_145417	EZ928512	RNA	1.67374	3.19041	9.52672	22.028	2.46772e-06	0.000251416	5.81422				EZ928512				EZ928512
1	152	254	GT_Af_SP_EZ925959_166339	EZ925959	RNA	1.67325	3.18931	11.6936	23.4471	1.78876e-06	0.000195969	6.15417				EZ925959				EZ925959
1	59	181	GT_Af_SP_EZ979433_258432	EZ979433	RNA	1.64484	3.12713	9.93013	17.8134	7.34999e-06	0.000436571	4.63055	isoform a	EC:2.3.1	GO:0008080,GO:0008152	EZ979433	AGAP001594-RA	0	|protein_coding|2R:6556959:6559112:-1|gene:AGAP001594	EZ979433
1	35	60	GT_Af_Xhyb_EZ915232_255946	EZ915232	RNA	1.63454	3.10488	11.3688	20.7302	3.37325e-06	0.000291082	5.47972	sorbitol dehydrogenase		GO:0008270,GO:0016491,GO:0055114	EZ915232	AGAP003581-RA	6e-74	D-xylulose reductase A|protein_coding|2R:40335703:40336953:-1|gene:AGAP003581	EZ915232	AAEL011129-RA	7e-22	alcohol dehydrogenase
1	114	112	GT_Af_SP_EZ923296_289004	EZ923296	RNA	1.63205	3.09954	9.61417	7.13401	0.000713358	0.00496965	-0.598178	muscle myosin heavy chain		GO:0016461,GO:0031672,GO:0042803,GO:0000146,GO:0045200,GO:0008258,GO:0007443,GO:0031036,GO:0007395,GO:0035317,GO:0030241,GO:0007427,GO:0045214,GO:0046664,GO:0005863,GO:0042623,GO:0045179,GO:0032154,GO:0006941,GO:0000910,GO:0045184,GO:0005524,GO:0007297,GO:0035017,GO:0001736,GO:0008307,GO:0016203,GO:0051259,GO:0032027,GO:0030018,GO:0046663,GO:0035072,GO:0003779	EZ923296	AGAP010147-RK	2e-08	myosin heavy chain|protein_coding|3R:49458955:49484075:1|gene:AGAP010147	EZ923296	AAEL005733-RA	8e-66	myosin heavy chain, nonmuscle or smooth muscle
1	62	93	GT_Af_SP_EZ978043_81019	EZ978043	RNA	1.63067	3.09656	8.5996	5.55911	0.00228892	0.0107808	-1.94892				EZ978043	AGAP003438-RA	3e-07	|protein_coding|2R:37717855:37721569:-1|gene:AGAP003438	EZ978043
1	130	148	GT_Af_SP_EZ925511_113102	EZ925511	RNA	1.62069	3.07523	9.53394	14.7001	1.96183e-05	0.000665491	3.53478				EZ925511				EZ925511
1	134	229	GT_Af_Xhyb_EZ926939_268524	EZ926939	RNA	1.61197	3.05669	11.4819	15.1746	1.66857e-05	0.000610847	3.71708				EZ926939				EZ926939
1	8	238	GT_Af_SP_EZ918100_8161	EZ918100	RNA	1.61136	3.0554	10.9203	14.1243	2.40414e-05	0.000733872	3.30509				EZ918100	AGAP001622-RA	4e-25	myosin light chain 5|protein_coding|2R:6972959:6975072:1|gene:AGAP001622	EZ918100
1	151	104	GT_Af_Xhyb_EZ923227_252499	EZ923227	RNA	1.60135	3.03426	11.0941	17.8219	7.33201e-06	0.000436571	4.63325				EZ923227				EZ923227
1	77	123	GT_Af_Xhyb_EZ920802_46652	EZ920802	RNA	1.59534	3.02165	8.82448	18.5654	5.94552e-06	0.000408997	4.86378				EZ920802				EZ920802
1	106	171	GT_Af_Xhyb_EZ932641_123724	EZ932641	RNA	1.59129	3.01318	11.4741	18.2778	6.44127e-06	0.000421533	4.77586	sorbitol dehydrogenase		GO:0008270,GO:0016491,GO:0055114	EZ932641	AGAP003581-RA	5e-52	D-xylulose reductase A|protein_coding|2R:40335703:40336953:-1|gene:AGAP003581	EZ932641	AAEL011129-RA	2e-11	alcohol dehydrogenase
1	17	167	GT_Af_Xhyb_EZ924257_123734	EZ924257	RNA	1.5874	3.00508	11.4728	20.2628	3.7931e-06	0.000303243	5.35319	sorbitol dehydrogenase		GO:0008270,GO:0016491,GO:0055114	EZ924257	AGAP003581-RA	7e-31	D-xylulose reductase A|protein_coding|2R:40335703:40336953:-1|gene:AGAP003581	EZ924257	AAEL011129-RA	1e-08	alcohol dehydrogenase
1	5	125	GT_Af_Xhyb_EZ917392_319021	EZ917392	RNA	1.58232	2.99451	11.4083	21.8865	2.55102e-06	0.000252867	5.77889				EZ917392				EZ917392
1	23	216	GT_Af_Xhyb_EU852648_62020	JX627312	RNA	1.57252	2.97424	11.4303	21.421	2.84962e-06	0.000271319	5.66074	cytochrome p450		GO:0020037,GO:0004497,GO:0005506,GO:0009055,GO:0055114	JX627312	AGAP002865-RA	1e-50	CYP6P3: cytochrome P450|protein_coding|2R:28491415:28493141:-1|gene:AGAP002865	JX627312	AAEL009126-RA	2e-07	cytochrome P450
1	64	241	GT_Af_SP_EZ924469_301398	EZ924469	RNA	1.57043	2.96993	9.09389	21.906	2.53933e-06	0.000252867	5.78378				EZ924469				EZ924469
1	9	48	GT_Af_SP_EZ974724_211201	EZ974724	RNA	1.5697	2.96843	8.928	15.2561	1.62359e-05	0.000607042	3.7478	par domain protein		GO:0007067,GO:0040007,GO:0007584,GO:0006355,GO:0007623,GO:0043565,GO:0003700,GO:0042023,GO:0042803,GO:0005634,GO:0006351	EZ974724	AGAP006376-RB	0	PDP1: PAR-domain protein 1|protein_coding|2L:30796298:30826776:1|gene:AGAP006376	EZ974724	AAEL005255-RA	9e-08	PAR-domain protein 1
1	60	83	GT_Af_SP_EZ916779_259217	EZ916779	RNA	1.56809	2.96512	9.19114	17.2223	8.7375e-06	0.000476275	4.43936	drosophila nna1 isoform g	EC:3.4.17	GO:0017076,GO:0006508,GO:0004181,GO:0008270	EZ916779	AGAP000113-RB	0	|protein_coding|X:1805859:1816077:-1|gene:AGAP000113	EZ916779
1	53	64	GT_Af_SP_EZ978935_229319	EZ978935	RNA	1.56505	2.95888	8.95668	21.4506	2.82946e-06	0.000271319	5.66833	39s ribosomal protein mitochondrial		GO:0005840,GO:0003735,GO:0006412,GO:0005739	EZ978935	AGAP011635-RA	2e-71	mRpL35: 39S ribosomal protein L35, mitochondrial|protein_coding|3L:30458469:30459214:-1|gene:AGAP011635	EZ978935
1	99	38	GT_Af_Xhyb_EZ973393_225242	EZ973393	RNA	1.56146	2.95152	12.8915	12.862	3.86589e-05	0.000979049	2.76553				EZ973393	AGAP004161-RA	1e-174	myofilin variant C|protein_coding|2R:50962814:50968812:1|gene:AGAP004161	EZ973393	AAEL001082-RA	1e-48	conserved hypothetical protein
1	132	246	GT_Af_Xhyb_EZ920678_109709	EZ920678	RNA	1.55419	2.93669	12.5621	12.4104	4.63168e-05	0.00108048	2.55927				EZ920678	AGAP004161-RA	4e-30	myofilin variant C|protein_coding|2R:50962814:50968812:1|gene:AGAP004161	EZ920678
1	71	242	GT_Af_Xhyb_EZ925939_248624	EZ925939	RNA	1.54951	2.92719	10.7408	17.8285	7.31813e-06	0.000436571	4.63534	sorbitol dehydrogenase		GO:0008270,GO:0016491,GO:0055114	EZ925939	AGAP003581-RA	5e-46	D-xylulose reductase A|protein_coding|2R:40335703:40336953:-1|gene:AGAP003581	EZ925939	AAEL011129-RA	4e-10	alcohol dehydrogenase
1	73	30	GT_Af_Xhyb_EZ926470_141785	EZ926470	RNA	1.549	2.92614	11.6769	17.9885	6.99045e-06	0.000435956	4.68584				EZ926470				EZ926470
1	23	94	GT_Af_SP_EZ979802_203059	EZ979802	RNA	1.54408	2.91619	8.99417	20.9093	3.22724e-06	0.000290965	5.52732				EZ979802	AGAP000603-RA	3e-25	|protein_coding|X:10719350:10720140:-1|gene:AGAP000603	EZ979802
1	109	203	GT_Af_Xhyb_EZ978656_260297	EZ978656	RNA	1.54008	2.90811	9.81661	20.8005	3.31506e-06	0.000291082	5.49845	#NAME?	EC:1.13.11	GO:0016702,GO:0004497	EZ978656	AGAP008143-RA	9e-32	|protein_coding|3R:6130273:6133267:1|gene:AGAP008143	EZ978656	AAEL003211-RA	2e-20	beta-carotene dioxygenase
1	151	141	GT_Af_SP_EZ922692_202509	EZ922692	RNA	1.53062	2.8891	9.60585	20.6838	3.41238e-06	0.000291082	5.46731				EZ922692				EZ922692
1	2	130	GT_Af_SP_EZ973542_318921	EZ973542	RNA	1.5189	2.86572	9.79885	17.6687	7.66386e-06	0.000444422	4.5844				EZ973542	AGAP013336-RA	1e-08	|protein_coding|2R:23845513:23846011:1|gene:AGAP013336	EZ973542
1	50	207	GT_Af_SP_EZ977350_57434	EZ977350	RNA	1.51674	2.86143	10.9322	21.2305	2.98369e-06	0.000275805	5.61152	phosphoenolpyruvate carboxykinase	EC:4.1.1.32	GO:0006094,GO:0005525,GO:0016301,GO:0004613,GO:0005739	EZ977350	AGAP003350-RB	4e-09	phosphoenolpyruvate carboxykinase (GTP)|protein_coding|2R:36471016:36474549:1|gene:AGAP003350	EZ977350	AAEL000080-RA	4e-06	phosphoenolpyruvate carboxykinase
1	164	62	GT_Af_Xhyb_EZ931758_267954	EZ931758	RNA	1.51152	2.85111	11.639	21.1969	3.00817e-06	0.00027634	5.60276				EZ931758				EZ931758
1	102	89	GT_Af_Xhyb_EZ929840_112009	EZ929840	RNA	1.50749	2.84315	9.83796	17.1835	8.83883e-06	0.000476275	4.42659				EZ929840	AGAP000366-RA	2e-18	|protein_coding|X:6771323:6772153:-1|gene:AGAP000366	EZ929840
1	104	105	GT_Af_SP_EZ917518_170508	EZ917518	RNA	1.50337	2.83504	12.1661	11.5402	6.68197e-05	0.00132706	2.13963				EZ917518				EZ917518
1	161	184	GT_Af_Xhyb_EZ929588_269420	EZ929588	RNA	1.50326	2.83482	11.7786	14.5692	2.0532e-05	0.00067783	3.48343				EZ929588				EZ929588
1	77	64	GT_Af_SP_EZ975995_58204	EZ975995	RNA	1.5	2.82842	8.62904	20.8857	3.24607e-06	0.000290965	5.52106	serine 3-dehydrogenase		GO:0016491,GO:0055114,GO:0005488	EZ975995				EZ975995
1	136	151	GT_Af_Xhyb_EZ921479_274922	EZ921479	RNA	1.4955	2.81962	10.4346	12.8138	3.94e-05	0.000986001	2.74388				EZ921479				EZ921479
1	99	69	GT_Af_Xhyb_EZ931341_228599	EZ931341	RNA	1.49217	2.81311	9.76592	18.2246	6.53843e-06	0.000426006	4.75941				EZ931341	AGAP000366-RA	3e-17	|protein_coding|X:6771323:6772153:-1|gene:AGAP000366	EZ931341
1	14	192	GT_Af_Xhyb_EZ925380_112379	EZ925380	RNA	1.49213	2.81304	9.5355	16.386	1.12722e-05	0.000510828	4.15624				EZ925380	AGAP000366-RA	5e-12	|protein_coding|X:6771323:6772153:-1|gene:AGAP000366	EZ925380
1	54	117	GT_Af_Xhyb_EZ932664_123684	EZ932664	RNA	1.48963	2.80818	11.5577	19.2624	4.92048e-06	0.000358492	5.07069	sorbitol dehydrogenase		GO:0008270,GO:0016491,GO:0055114	EZ932664				EZ932664
1	3	35	GT_Af_Xhyb_JX431482_30073	JX431483	RNA	1.48914	2.80722	10.8413	13.8676	2.6391e-05	0.000775991	3.263				JX431483				JX431483
1	48	97	GT_Af_SP_EZ978954_170107	EZ978954	RNA	1.48815	2.80528	10.0477	18.3644	6.28703e-06	0.000418852	4.80249				EZ978954				EZ978954
1	70	257	GT_Af_Xhyb_EZ925556_322527	EZ925556	RNA	1.48773	2.80448	11.3302	20.6535	3.43825e-06	0.000291082	5.45917				EZ925556				EZ925556
1	94	101	GT_Af_Xhyb_EZ930660_123774	EZ930355	RNA	1.48746	2.80395	11.537	20.5547	3.52412e-06	0.000291082	5.43259	sorbitol dehydrogenase		GO:0008270,GO:0016491,GO:0055114	EZ930355	AGAP003581-RA	4e-59	D-xylulose reductase A|protein_coding|2R:40335703:40336953:-1|gene:AGAP003581	EZ930355	AAEL011129-RA	6e-15	alcohol dehydrogenase
1	27	111	GT_Af_SP_EZ977586_77797	EZ977586	RNA	1.48659	2.80225	8.03258	20.3476	3.71254e-06	0.000301695	5.37638	solute carrier family 23 member 2		GO:0008520,GO:0055085,GO:0016020	EZ977586				EZ977586
1	61	94	GT_Af_Xhyb_EZ926158_305108	EZ926158	RNA	1.48375	2.79674	10.3357	17.8945	7.18087e-06	0.000436571	4.65622				EZ926158				EZ926158
1	21	19	GT_Af_SP_EZ929006_274272	EZ929006	RNA	1.47997	2.78944	10.4935	9.36354	0.000189665	0.00232792	0.937305				EZ929006				EZ929006
1	2	146	GT_Af_Xhyb_EZ932837_123644	EZ930301	RNA	1.47963	2.78878	11.531	18.6048	5.88112e-06	0.000406457	4.87572	sorbitol dehydrogenase		GO:0008270,GO:0016491,GO:0055114	EZ930301				EZ930301
1	75	103	GT_Af_Xhyb_EZ926497_43910	EZ926497	RNA	1.47005	2.77031	10.0591	8.23582	0.000356358	0.00330357	0.206889				EZ926497				EZ926497
1	48	52	GT_Af_Xhyb_EZ920619_305375	EZ920619	RNA	1.46542	2.76143	9.45884	17.5377	7.96168e-06	0.000452794	4.54228				EZ920619	AGAP000366-RA	1e-10	|protein_coding|X:6771323:6772153:-1|gene:AGAP000366	EZ920619
1	68	208	GT_Af_SP_EZ921044_254238	EZ921044	RNA	1.46406	2.75883	11.6351	20.2955	3.7618e-06	0.000302375	5.36214				EZ921044				EZ921044	AAEL003721-RA	9e-06	heterogeneous nuclear ribonucleoprotein, putative
1	13	130	GT_Af_SP_EZ977582_197172	EZ977582	RNA	1.45935	2.74984	9.58485	11.9063	0.000215726	0.00249977	1.47543	lola protein isoform o		GO:0045893,GO:0031987,GO:0006357,GO:0008270,GO:0001964,GO:0048854,GO:0005515,GO:0019730,GO:0016199,GO:0005634	EZ977582				EZ977582
1	34	238	GT_Af_SP_EZ916998_177128	EZ916998	RNA	1.45832	2.74789	13.7693	14.5997	2.03147e-05	0.000675385	3.49543				EZ916998				EZ916998
1	67	15	GT_Af_Xhyb_EZ929489_269690	EZ929489	RNA	1.45661	2.74462	7.99276	7.36575	0.000611997	0.00452572	-0.420374				EZ929489				EZ929489
1	73	112	GT_Af_SP_EZ931009_222894	EZ931009	RNA	1.44682	2.72606	10.0568	19.5165	4.60007e-06	0.000343611	5.14402	sorbitol dehydrogenase		GO:0008270,GO:0016491,GO:0055114	EZ931009				EZ931009
1	9	43	GT_Af_Xhyb_EZ931696_123754	EZ931696	RNA	1.44512	2.72285	11.3583	13.1728	3.42556e-05	0.000904546	2.90325	sorbitol dehydrogenase		GO:0008270,GO:0016491,GO:0055114	EZ931696				EZ931696
1	86	154	GT_Af_SP_EZ977908_165279	EZ977908	RNA	1.44208	2.71713	9.48895	17.9458	7.07621e-06	0.000435956	4.6724	isoform b		GO:0008270,GO:0005622,GO:0005515	EZ977908	AGAP007788-RB	0	E3 ubiquitin-protein ligase RNF31|protein_coding|3R:841587:851211:-1|gene:AGAP007788	EZ977908	AAEL010147-RA	6e-17	conserved hypothetical protein
1	101	176	GT_Af_SP_EZ922809_234939	EZ922809	RNA	1.44001	2.71323	9.13812	12.3219	4.80221e-05	0.00109606	2.51795				EZ922809				EZ922809
1	56	47	GT_Af_SP_EZ919206_119762	EZ919206	RNA	1.4399	2.71302	14.0993	16.6137	5.46049e-05	0.00118941	2.83089				EZ919206				EZ919206
1	53	65	GT_Af_Xhyb_EF152577_62000	EF152577	RNA	1.43668	2.70697	11.4281	19.3108	4.85742e-06	0.000356902	5.08475	cytochrome p450		GO:0020037,GO:0004497,GO:0005506,GO:0009055,GO:0055114	EF152577				EF152577
1	78	124	GT_Af_Xhyb_EZ928515_142235	EZ928515	RNA	1.43613	2.70594	12.1169	13.817	2.68852e-05	0.000781203	3.17845				EZ928515				EZ928515
1	21	77	GT_Af_Xhyb_EZ918292_16599	EZ918292	RNA	1.43606	2.70581	9.72388	14.8332	1.87376e-05	0.000658265	3.58655				EZ918292	AGAP000366-RA	2e-19	|protein_coding|X:6771323:6772153:-1|gene:AGAP000366	EZ918292
1	115	229	GT_Af_SP_EZ915953_61104	EZ915953	RNA	1.42976	2.69402	14.0376	6.11002	0.00148189	0.00812346	-1.44585				EZ915953	AGAP010147-RE	3e-151	myosin heavy chain|protein_coding|3R:49458955:49484075:1|gene:AGAP010147	EZ915953	AAEL005733-RA	6e-88	myosin heavy chain, nonmuscle or smooth muscle
1	71	188	GT_Af_Xhyb_EZ932963_314042	EZ932963	RNA	1.42269	2.68085	11.3812	18.915	5.40254e-06	0.000380493	4.96864				EZ932963				EZ932963
1	4	149	GT_Af_Xhyb_EZ926091_123584	EZ926091	RNA	1.41409	2.66491	10.3603	16.6782	1.02978e-05	0.000501202	4.25693	sorbitol dehydrogenase		GO:0008270,GO:0016491,GO:0055114	EZ926091				EZ926091
1	45	241	GT_Af_Xhyb_EZ922778_251799	EZ922778	RNA	1.40864	2.65488	7.96859	19.6744	4.41354e-06	0.00033475	5.18902				EZ922778				EZ922778
1	41	64	GT_Af_SP_EZ919484_84109	EZ919484	RNA	1.40118	2.64118	9.7636	14.7601	1.92151e-05	0.000665491	3.55819				EZ919484				EZ919484
1	162	141	GT_Af_Xhyb_EZ918603_31608	EZ918603	RNA	1.39929	2.63771	11.5626	18.0455	6.87809e-06	0.000435956	4.70368				EZ918603				EZ918603
1	3	98	GT_Af_Xhyb_EZ927594_319541	EZ927594	RNA	1.39911	2.63739	10.5374	2.09126	0.0886253	0.159698	-6.04329				EZ927594				EZ927594
1	157	203	GT_Af_Xhyb_EZ917092_264672	EZ917092	RNA	1.39253	2.62538	8.60857	17.2046	8.78352e-06	0.000476275	4.43354				EZ917092				EZ917092
1	134	34	GT_Af_Xhyb_EZ926153_122302	EZ926153	RNA	1.39067	2.62201	10.478	17.1951	8.80829e-06	0.000476275	4.43042				EZ926153				EZ926153
1	138	80	GT_Af_SP_EZ920309_47041	EZ920309	RNA	1.38929	2.6195	13.8407	17.2322	8.71171e-06	0.000476275	4.44264				EZ920309				EZ920309
1	38	241	GT_Af_Xhyb_EZ919733_51071	EZ919733	RNA	1.38267	2.60751	9.90785	17.6558	7.6925e-06	0.000444422	4.58028				EZ919733				EZ919733
1	68	63	GT_Af_Xhyb_EZ919783_291414	EZ919783	RNA	1.38132	2.60507	10.3946	8.1397	0.000377348	0.00340096	0.140533	myosin light chain partial		GO:0016459,GO:0005509,GO:0003774	EZ919783				EZ919783
1	95	71	GT_Af_SP_EZ978041_172024	EZ978041	RNA	1.37792	2.59894	8.46377	3.525	0.0157774	0.0422425	-4.15746				EZ978041				EZ978041
1	32	87	GT_Af_SP_EZ973879_31152	EZ973879	RNA	1.36907	2.58304	12.04	17.1903	8.82103e-06	0.000476275	4.42882	target of brain insulin		GO:0004553,GO:0005975	EZ973879				EZ973879
1	12	251	GT_Af_SP_EZ977368_236869	EZ977368	RNA	1.35939	2.56577	9.84921	18.2987	6.40365e-06	0.000421533	4.7823				EZ977368				EZ977368
1	108	255	GT_Af_SP_EZ916340_314322	EZ916340	RNA	1.3578	2.56293	12.5107	14.4677	2.12761e-05	0.000694642	3.44324	tropomyosin invertebrate		GO:0003779,GO:0005862,GO:0007507	EZ916340				EZ916340
1	29	22	GT_Af_SP_EZ975565_299872	EZ975565	RNA	1.35372	2.5557	9.95623	17.0268	9.26336e-06	0.000484117	4.37456	cytochrome p450		GO:0020037,GO:0004497,GO:0005506,GO:0009055,GO:0055114	EZ975565				EZ975565
1	105	42	GT_Af_SP_EZ919489_48811	EZ919489	RNA	1.35191	2.55249	9.86375	18.7402	5.66634e-06	0.000393844	4.91648				EZ919489				EZ919489
1	33	215	GT_Af_SP_EZ923404_179993	EZ923404	RNA	1.34872	2.54686	9.12062	15.2685	1.61687e-05	0.000607042	3.75246				EZ923404				EZ923404
[truncated: 164 more rows]

## Sheet: under-represented
													Blast2GO output			Anopheles-gambiae-PEST BLAST analysis output				Aedes aegypti BLAST analysis output
[truncated: 281 more rows]
